# Supplementary material for: A Novel High Throughput Biochemical Assay to Evaluate the HuR Protein-RNA Complex Formation
Source: PLoS One. 2013 Aug 12;8(8):e72426. doi: 10.1371/journal.pone.0072426 (PMC3741180; doi:10.1371/journal.pone.0072426)
Supplement: Table S1 — List of 2000 molecules evaluated in the primary screening with corresponding Z-score. (XLS) [file pone.0072426.s002.xls]

## Sheet: Z-Score Primary Screening
MOLECULE NAME	Formula	Molecular Weight	Z_Score Primary Screening
PHENYLETHYL ALCOHOL	C8H10O	122.168	-12.6216
MIGLITOL	C8H17NO5	207.228	-12.5831
ALGESTERONE ACETOPHENIDE	C29H36O4	448.608	-12.5776
OXFENDAZOLE	C15H13N3O3S	315.353	-12.4776
DILOXANIDE FUROATE	C14H11Cl2NO4	328.154	-12.4733
ASCORBYL PALMITATE	C22H38O7	414.544	-12.47
BIPERIDEN	C21H29NO	311.471	-12.4638
AMITRAZ	C19H23N3	293.415	-12.461
RALOXIFENE HYDROCHLORIDE	C28H28ClNO4S	510.057	-12.4493
CANRENONE	C22H28O3	340.467	-12.449
ORLISTAT	C29H53NO5	495.749	-12.4454
ACEPROMAZINE MALEATE	C23H26N2O5S	442.538	-12.4451
NONOXYNOL-9	C33H60O10	616.84	-12.4394
CROTAMITON	C13H17NO	203.287	-12.4381
TELMISARTAN	C33H30N4O2	514.633	-12.4353
CEFDINIR	C14H13N5O5S2	395.418	-12.4341
CILOSTAZOL	C20H27N5O2	369.47	-12.4328
CHLOROPHYLLIDE Cu COMPLEX Na SALT	C34H28CuN4Na2O5	682.152	-12.4315
ASPARTAME	C14H18N2O5	294.31	-12.431
CLAVULANATE LITHIUM	C8H10LiNO5	207.112	-12.4141
DERACOXIB	C17H14F3N3O3S	397.379	-12.4129
ESTROPIPATE	C22H32N2O5S	436.575	-12.4059
FAMCICLOVIR	C14H19N5O4	321.339	-12.4039
RAMIPRIL	C23H32N2O5	416.522	-12.3924
ACARBOSE	C25H43NO18	645.617	-12.3903
AZTREONAM	C13H17N5O8S2	435.437	-12.3882
DESLORATIDINE	C19H19ClN2	310.83	-12.3856
CLIOQUINOL	C9H5ClINO	305.504	-12.3732
ROSUVASTATIN CALCIUM	C22H27CaFN3O6S	520.619	-12.3715
OLANZAPINE	C17H20N4S	312.44	-12.3665
LOSARTAN	C22H23ClN6O	422.921	-12.3587
THIOSTREPTON	C72H85N19O18S5	1664.92	-12.3451
NATEGLINIDE	C19H27NO3	317.432	-12.3429
PIOGLITAZONE HYDROCHLORIDE	C19H21ClN2O3S	392.908	-12.3399
TRIMETOZINE	C14H19NO5	281.311	-12.3354
ZOXAZOLAMINE	C7H5ClN2O	168.584	-12.3316
TILMICOSIN	C46H80N2O13	869.156	-12.3213
CARVEDILOL	C24H26N2O4	406.486	-12.3159
SIMVASTATIN	C25H38O5	418.579	-12.2984
OXCARBAZEPINE	C15H12N2O2	252.275	-12.2961
HOMOSALATE	C16H22O3	262.352	-12.2914
METAXALONE	C12H15NO3	221.258	-12.2849
ACRISORCIN	C25H28N2O2	388.514	-12.2825
ATOVAQUONE	C22H19ClO3	366.848	-12.2817
AVOBENZONE	C20H22O3	310.397	-12.256
OLMESARTAN MEDOXOMIL	C29H30N6O6	558.599	-10.698
BENAZEPRIL HYDROCHLORIDE	C24H29ClN2O5	460.962	-10.5769
EZETIMIBE	C24H21F2NO3	409.437	-10.5408
ENOXAPARIN SODIUM (1% wt/vol in 10%aq DMSO)	C57H82N4Na4O53S3	1859.44	-10.0715
ARSANILIC ACID	C6H8AsNO3	217.057	-9.89223
SARAFLOXACIN HYDROCHLORIDE	C20H18ClF2N3O3	421.835	-9.01508
LEVOFLOXACIN	C18H20FN3O4	361.376	-8.73212
PEFLOXACINE MESYLATE	C18H24FN3O6S	429.471	-8.40591
HYDROQUINONE	C6H6O2	110.114	-8.1639
CLORSULON	C8H8Cl3N3O4S2	380.658	-8.0869
CEFDITORIN PIVOXIL	C25H28N6O7S3	620.73	-7.88504
CANDESARTAN CILEXTIL	C33H34N6O6	610.676	-7.87076
RIZATRIPTAN BENZOATE	C22H25N5O2	391.477	-6.54644
RIFAMPIN	C43H58N4O12	822.961	-6.31288
COLISTIMETHATE SODIUM	C57H103N16Na5O28S5	1735.82	-6.2915
NIFEDIPINE	C17H18N2O6	346.343	-6.29024
GLUCOSAMINE HYDROCHLORIDE	C6H14ClNO5	215.635	-6.28898
MOXALACTAM DISODIUM	C20H18N6Na2O9S	564.445	-6.26132
PYRIMETHAMINE	C12H13ClN4	248.717	-6.2588
DEFEROXAMINE MESYLATE	C26H52N6O11S	656.802	-6.25
CLIDINIUM BROMIDE	C22H26BrNO3	432.361	-6.23365
CLOMIPHENE CITRATE	C32H36ClNO8	598.099	-6.22611
DICLOXACILLIN SODIUM	C19H16Cl2N3NaO5S	492.316	-6.19215
FLURBIPROFEN	C15H13FO2	244.268	-6.16449
DIFLUNISAL	C13H8F2O3	250.204	-6.1582
DIBENZOTHIOPHENE	C12H8S	184.262	-6.15317
CLOTRIMAZOLE	C22H17ClN2	344.847	-6.13808
CETYLPYRIDINIUM CHLORIDE	C21H38ClN	339.997	-6.13431
SALSALATE	C14H10O5	258.233	-6.07646
IMIPRAMINE HYDROCHLORIDE	C19H25ClN2	316.878	-5.96076
DIHYDROSTREPTOMYCIN SULFATE	C21H43N7O16S	681.678	-5.93561
FUROSEMIDE	C12H11ClN2O5S	330.749	-5.9243
HYDROCHLOROTHIAZIDE	C7H8ClN3O4S2	297.741	-5.92052
ACETOHEXAMIDE	C15H20N2O4S	324.402	-5.89293
IPRATROPIUM BROMIDE	C20H30BrNO3	412.371	-5.78219
GRAMICIDIN	C60H92N12O10	1141.48	-5.6665
NOVOBIOCIN SODIUM	C31H35N2NaO11	634.621	-5.66147
PHENELZINE SULFATE	C8H14N2O4S	234.276	-5.48038
CLEMASTINE	C25H30ClNO5	459.975	-5.4326
ISOXSUPRINE HYDROCHLORIDE	C18H24ClNO3	337.85	-5.37223
THIOTHIXENE	C23H29N3O2S2	443.634	-5.35337
CLONIDINE HYDROCHLORIDE	C9H10Cl3N3	266.559	-5.20121
2,6-DI-t-BUTYL-4-METHYLPHENOL	C15H24O	220.358	-5.18678
DIPHENHYDRAMINE HYDROCHLORIDE	C17H22ClNO	291.824	-5.16851
GENTIAN VIOLET	C25H30ClN3	407.991	-5.06539
CROMOLYN SODIUM	C23H14Na2O11	512.341	-5.04527
BISANHYDRORUTILANTINONE	C22H16O7	392.369	-4.96805
DEHYDRO (11,12)URSOLIC ACID LACTONE	C30H46O3	454.699	-4.93318
CYMARIN	C30H44O9	548.68	-4.92714
d,l-threo-3-HYDROXYASPARTIC ACID	C4H7NO5	149.104	-4.91477
7-DEACETOXY-7-OXOKHIVORIN	C30H38O9	542.632	-4.91206
ANISODAMINE	C17H23NO4	305.377	-4.91114
DALBERGIONE, 4-METHOXY-4'-HYDROXY-	C16H14O4	270.288	-4.90623
CARAPIN-8(9)-ENE	C27H30O7	466.536	-4.89964
2,6-DIMETHOXYQUINONE	C8H8O4	168.151	-4.89764
ENTANDROPHRAGMIN	C43H56O17	844.916	-4.89422
KUHLMANNIN	C17H14O5	298.298	-4.89171
PURPUROGALLIN	C11H8O5	220.183	-4.89115
VISNAGIN	C13H10O4	230.222	-4.88481
12a-HYDROXY-9-DEMETHYLMUNDUSERONE-8-CARBOXYLIC ACID	C19H16O9	388.334	-4.87464
DANAZOL	C22H27NO2	337.466	-4.76358
MERCAPTOPURINE	C5H4N4S	152.178	-4.73969
FLUOROURACIL	C4H3FN2O2	130.079	-4.69693
D-LACTITOL MONOHYDRATE	C12H26O12	362.334	-4.57841
7-HYDROXYETHYLTHEOPHYLLINE	C9H12N4O3	224.221	-4.45548
SORBITOL	C6H14O6	182.175	-4.12978
LAMOTRIGINE	C9H7Cl2N5	256.096	-4.07811
DEXAMETHASONE	C22H29FO5	392.472	-3.99396
CHLOROQUINE DIPHOSPHATE	C18H32ClN3O8P2	515.872	-3.90091
PIROMIDIC ACID	C14H16N4O3	288.309	-3.87654
CHLORPHENIRAMINE (S) MALEATE	C20H23ClN2O4	390.87	-3.77389
CEPHALOTHIN SODIUM	C16H15N2NaO6S2	418.426	-3.77012
CHLORHEXIDINE	C22H32Cl4N10	578.379	-3.70096
CHLOROCRESOL	C7H7ClO	142.586	-3.67203
CEFAZOLIN SODIUM	C14H13N8NaO4S3	476.493	-3.65568
UNDECYLENIC ACID	C11H20O2	184.281	-3.65441
MONOCROTALINE	C16H23NO6	325.365	-3.62734
CHLORTETRACYCLINE HYDROCHLORIDE	C22H24Cl2N2O8	515.351	-3.62047
CEFOTAXIME SODIUM	C16H16N5NaO7S2	477.453	-3.61796
CYPROTERONE ACETATE	C24H29ClO4	416.949	-3.61041
TRISODIUM ETHYLENEDIAMINE TETRACETATE	C10H16N2Na3O8	361.217	-3.59155
CHLOROTHIAZIDE	C7H6ClN3O4S2	295.725	-3.57143
HYDROFLUMETHIAZIDE	C8H8F3N3O4S2	331.294	-3.5576
DIHYDROERGOTAMINE MESYLATE	C34H41N5O8S	679.799	-3.55634
EMETINE	C29H42Cl2N2O4	553.575	-3.54376
CEPHAPIRIN SODIUM	C17H16N3NaO6S2	445.451	-3.5249
KHAYANTHONE	C32H42O9	570.686	-3.50115
CHLORCYCLIZINE HYDROCHLORIDE	C18H22Cl2N2	337.295	-3.49346
IODOQUINOL	C9H5I2NO	396.955	-3.4922
CHLORAMPHENICOL PALMITATE	C27H42Cl2N2O6	561.552	-3.48214
CICLOPIROX OLAMINE	C14H24N2O3	268.359	-3.46705
DIETHYLSTILBESTROL	C18H20O2	268.359	-3.40166
DIMENHYDRINATE	C24H28ClN5O3	469.975	-3.39411
QUETIAPINE	C21H25N3O2S	383.516	-3.38324
MANNITOL	C6H14O6	182.175	-3.34507
CHLORAMPHENICOL	C11H12Cl2N2O5	323.135	-3.30986
CYCLOPENTOLATE HYDROCHLORIDE	C17H26ClNO3	327.855	-3.28597
DEXAMETHASONE SODIUM PHOSPHATE	C22H28FNa2O8P	516.415	-3.24572
ERYTHROMYCIN ETHYLSUCCINATE	C43H75NO16	862.074	-3.23566
ISOPROTERENOL HYDROCHLORIDE	C11H18ClNO3	247.724	-3.23063
SODIUM OXYBATE	C4H7NaO3	126.088	-3.21177
CHLORZOXAZONE	C7H4ClNO2	169.568	-3.20674
ESTRONE	C18H22O2	270.375	-3.20045
CHLORPROMAZINE	C17H19ClN2S	318.871	-3.18536
CLOXACILLIN SODIUM	C19H17ClN3NaO5S	457.871	-3.17656
N-ACETYLNEURAMIC ACID	C11H19NO9	309.275	-3.16381
AMIPRILOSE	C14H28ClNO6	341.835	-3.16069
NAFCILLIN SODIUM	C21H21N2NaO5S	436.466	-3.15267
ALBENDAZOLE	C12H15N3O2S	265.336	-3.15173
THIRAM	C6H12N2S4	240.432	-3.15058
CHLORAMPHENICOL HEMISUCCINATE	C15H16Cl2N2O8	423.209	-3.13758
CHLORTHALIDONE	C14H11ClN2O4S	338.772	-3.13506
PYRITHIONE ZINC	C10H10N2O2S2Zn	319.701	-3.12752
EUPHOL	C30H50O	426.732	-3.11826
CORTISONE ACETATE	C23H30O6	402.492	-3.1162
CYCLOSERINE	C3H6N2O2	102.093	-3.1162
DIOXYBENZONE	C14H12O4	244.249	-3.09985
QUINACRINE HYDROCHLORIDE	C23H32Cl3N3O	472.89	-3.09608
TRICHLORMETHIAZIDE	C8H8Cl3N3O4S2	380.658	-3.09037
OMEGA-3-ACID ESTERS (EPA shown)	C22H34O2	330.515	-3.08602
CEPHRADINE	C16H19N3O4S	349.412	-3.06967
TETRANDRINE	C38H42N2O6	622.768	-3.06781
TROPICAMIDE	C17H20N2O2	284.361	-3.06121
CHLOROTRIANISENE	C23H21ClO3	380.875	-3.05961
ACEBUTOLOL HYDROCHLORIDE	C18H29ClN2O4	372.896	-3.05046
TRIPROLIDINE HYDROCHLORIDE	C19H23ClN2	314.862	-3.02301
OXACILLIN SODIUM	C19H18N3NaO5S	423.426	-3.01308
PHENTOLAMINE HYDROCHLORIDE	C17H20ClN3O	317.821	-3.01295
DEMECLOCYCLINE HYDROCHLORIDE	C21H22Cl2N2O8	501.324	-3.00805
DOXYCYCLINE HYDROCHLORIDE	C22H25ClN2O8	480.906	-3.0005
AMINACRINE	C13H10N2	194.238	-2.99466
MEGLUMINE	C7H17NO5	195.217	-2.97284
PIPAMPERONE	C21H30FN3O2	375.491	-2.95695
ANAGRELIDE HYDROCHLORIDE	C10H8Cl3N3O	292.554	-2.94007
RESERPINE	C33H40N2O9	608.695	-2.91625
DIETHYLCARBAMAZINE CITRATE	C16H29N3O8	391.425	-2.89613
DIMETHADIONE	C5H7NO3	129.116	-2.88229
DAUNORUBICIN	C27H29NO10	527.533	-2.85086
CLOXYQUIN	C9H6ClNO	179.607	-2.84708
DYCLONINE HYDROCHLORIDE	C18H28ClNO2	325.882	-2.84457
CYTARABINE	C9H13N3O5	243.221	-2.83954
OSAJIN	C25H24O5	404.467	-2.83194
ERGONOVINE MALEATE	C23H27N3O6	441.488	-2.82822
HEXACHLOROPHENE	C13H6Cl6O2	406.91	-2.76408
ESTRADIOL VALERATE	C23H32O3	356.51	-2.76157
SODIUM DEHYDROCHOLATE	C24H33NaO5	424.517	-2.75025
COLCHICINE	C22H25NO6	399.448	-2.71253
BUPROPION	C13H19Cl2NO	276.208	-2.69084
FLUMETHAZONE PIVALATE	C27H36F2O6	494.581	-2.6836
DESIPRAMINE HYDROCHLORIDE	C18H23ClN2	302.85	-2.6333
ETHOPROPAZINE HYDROCHLORIDE	C19H25ClN2S	348.942	-2.63078
DICUMAROL	C19H12O6	336.304	-2.61318
CYCLOPHOSPHAMIDE HYDRATE	C7H17Cl2N2O3P	279.105	-2.60438
DICLOFENAC SODIUM	C14H10Cl2NNaO2	318.137	-2.58426
METARAMINOL BITARTRATE	C13H19NO8	317.298	-2.57404
CHLORAMBUCIL	C14H19Cl2NO2	304.219	-2.54527
DOXEPIN HYDROCHLORIDE	C19H22ClNO	315.846	-2.52767
DICYCLOMINE HYDROCHLORIDE	C19H36ClNO2	345.957	-2.51509
LEVOBUNOLOL HYDROCHLORIDE	C17H26ClNO3	327.855	-2.50519
ETHACRYNIC ACID	C13H12Cl2O4	303.144	-2.50377
DYPHYLLINE	C10H14N4O4	254.247	-2.49874
HEXYLRESORCINOL	C12H18O2	194.276	-2.48114
CINOXACIN	C12H10N2O5	262.224	-2.45724
IBUPROFEN	C13H18O2	206.287	-2.40065
CHLOROGUANIDE HYDROCHLORIDE	C11H17Cl2N5	290.198	-2.35068
GENTAMICIN SULFATE	C21H45N5O11S	575.684	-2.34029
DOXORUBICIN	C27H29NO11	543.532	-2.33779
DAPSONE	C12H12N2O2S	248.306	-2.31891
DJENKOLIC ACID	C7H14N2O4S2	254.329	-2.27036
PROTOVERATRINE A	C41H63NO14	793.958	-2.26393
GALLAMINE TRIETHIODIDE	C30H60I3N3O3	891.544	-2.24975
CLINDAMYCIN HYDROCHLORIDE	C18H34Cl2N2O5S	461.452	-2.24849
FLUOCINONIDE	C26H32F2O7	494.538	-2.24849
DEACETYLGEDUNIN	C26H32O6	440.541	-2.22583
CANRENOIC ACID, POTASSIUM SALT	C22H29KO4	396.576	-2.20066
DOPAMINE HYDROCHLORIDE	C8H12ClNO2	189.643	-2.19316
SWIETENOLIDE DIACETATE	C31H38O10	570.643	-2.17414
FURAZOLIDONE	C8H7N3O5	225.162	-2.15166
PHENAZOPYRIDINE HYDROCHLORIDE	C11H12ClN5	249.705	-2.12399
INDOMETHACIN	C19H16ClNO4	357.797	-2.07369
HETACILLIN POTASSIUM	C19H22KN3O4S	427.571	-2.041
DIENESTROL	C18H18O2	266.343	-2.03345
DOXYLAMINE SUCCINATE	C21H28N2O5	388.468	-2.01836
NISOLDIPINE	C20H24N2O6	388.424	-2.01528
MITOXANTHRONE HYDROCHLORIDE	C22H30Cl2N4O6	517.414	-2.01226
HYDRINDANTIN HYDRATE	C18H10O6	322.277	-2.00605
HYDROCORTISONE ACETATE	C23H32O6	404.508	-1.9995
DIPYRIDAMOLE	C24H40N8O4	504.638	-1.98566
SUMATRIPTAN	C14H21N3O2S	295.406	-1.98232
ESTRIOL	C18H24O3	288.39	-1.97057
DISULFIRAM	C10H20N2S4	296.54	-1.9253
DIPHENYLPYRALINE HYDROCHLORIDE	C19H24ClNO	317.862	-1.91398
STREPTOZOSIN	C8H15N3O7	265.225	-1.90895
CEFADROXIL	C16H17N3O5S	363.395	-1.89889
RESORCINOL	C6H6O2	110.114	-1.89638
GEMFIBROZIL	C15H22O3	250.341	-1.88632
XYLOMETAZOLINE HYDROCHLORIDE	C16H25ClN2	280.844	-1.87502
TRIPELENNAMINE CITRATE	C22H29N3O7	447.492	-1.86677
ESTRADIOL CYPIONATE	C26H36O3	396.575	-1.83099
NIACIN	C6H5NO2	123.112	-1.8247
HYDRALAZINE HYDROCHLORIDE	C8H9ClN4	196.641	-1.81087
HYDROCORTISONE PHOSPHATE TRIETHYLAMINE	C33H61N2O8P	644.837	-1.78571
7-OXOCHOLESTEROL	C27H44O2	400.651	-1.77755
CYCLIZINE	C18H22N2	266.389	-1.74925
FUSIDIC ACID	C31H48O6	516.725	-1.71278
HALOPERIDOL	C21H23ClFNO2	375.874	-1.70523
DECOQUINATE	C24H35NO5	417.55	-1.68927
CHLORPROPAMIDE	C10H13ClN2O3S	276.744	-1.67379
MEPARTRICIN	C60H88N2O19	1141.37	-1.667
DEXTROMETHORPHAN HYDROBROMIDE	C18H26BrNO	352.318	-1.64487
ROXITHROMYCIN	C41H76N2O15	837.067	-1.64073
GATIFLOXACIN	C19H22FN3O4	375.403	-1.61147
TRIFLUOPERAZINE HYDROCHLORIDE	C21H26Cl2F3N3S	480.427	-1.61056
SERTRALINE HYDROCHLORIDE	C17H18Cl3N	342.699	-1.583
TYRAMINE	C8H11NO	137.183	-1.57564
ETHIONAMIDE	C8H10N2S	166.246	-1.54678
HYDROXYZINE PAMOATE	C44H43ClN2O8	763.295	-1.54301
TRIACETIN	C9H14O6	218.208	-1.51675
BENTAZON	C10H12N2O3S	240.283	-1.5
METERGOLINE	C25H29N3O2	403.529	-1.47799
VINBLASTINE SULFATE	C46H60N4O13S	909.074	-1.4641
QUERCETIN	C15H10O7	302.243	-1.42139
TRIAMCINOLONE DIACETATE	C25H31FO8	478.519	-1.40954
VANCOMYCIN HYDROCHLORIDE	C67H77Cl3N8O24	1484.76	-1.4073
DONEPEZIL HYDROCHLORIDE	C24H30ClNO3	415.965	-1.39583
TYROTHRICIN	C66H85N11O15	1272.48	-1.38552
CEFACLOR	C15H14ClN3O4S	367.814	-1.35428
WARFARIN	C19H16O4	308.337	-1.3537
KETOCONAZOLE	C26H28Cl2N4O4	531.443	-1.34432
CEFPROZIL	C18H19N3O5S	389.433	-1.34169
TRYPTOPHAN	C11H12N2O2	204.23	-1.33323
FLUOCINOLONE ACETONIDE	C24H30F2O6	452.5	-1.31791
TUAMINOHEPTANE SULFATE	C7H19NO4S	213.298	-1.31351
DARIFENACIN HYDROBROMIDE	C28H31BrN2O2	507.475	-1.30094
ETHINYL ESTRADIOL	C20H24O2	296.413	-1.29779
INOSITOL	C6H12O6	180.159	-1.28898
ESTRADIOL	C18H24O2	272.391	-1.28521
PHENYLMERCURIC ACETATE	C8H8HgO2	336.742	-1.26937
BICUCULLINE (+)	C20H17NO6	367.362	-1.2539
PODOFILOX	C22H22O8	414.416	-1.2473
PRILOCAINE HYDROCHLORIDE	C13H21ClN2O	256.778	-1.21686
GUAIFENESIN	C10H14O4	198.221	-1.21102
RANOLAZINE	C24H33N3O4	427.548	-1.19796
BUCETIN	C12H17NO3	223.274	-1.19677
HYDROXYUREA	CH4N2O2	76.0552	-1.19341
FOSFOMYCIN	C3H5CaO4P	176.125	-1.17499
UREA	CH4N2O	60.0558	-1.16086
THIORIDAZINE HYDROCHLORIDE	C21H27ClN2S2	407.044	-1.1255
DICHLOBENIL	C7H3Cl2N	172.015	-1.10511
URSODIOL	C24H40O4	392.584	-1.09416
HYDROCORTISONE HEMISUCCINATE	C25H34O8	462.545	-1.09029
TOREMIPHENE CITRATE	C32H36ClNO8	598.099	-1.08779
TRIHEXYPHENIDYL HYDROCHLORIDE	C20H32ClNO	337.937	-1.07188
TRIMETHOPRIM	C14H18N4O3	290.325	-1.07141
ASTRAGALOSIDE IV	C41H68O14	784.991	-1.06865
TRIMEPRAZINE TARTRATE	C22H28N2O6S	448.542	-1.05281
TOPIRAMATE	C12H21NO8S	339.367	-1.05084
TRIAMCINOLONE ACETONIDE	C24H31FO6	434.509	-1.03976
TOLMETIN SODIUM	C15H14NNaO3	279.274	-1.01401
CRESOL	C7H8O	108.141	-1.01358
TEICOPLANIN [A(2-1) shown]	C88H95Cl2N9O33	1877.68	-1.00439
1,7-DIDEACETOXY-1,7-DIOXOKHIVORIN	C28H34O8	498.578	-1.00056
HYDROXYPROGESTERONE CAPROATE	C27H40O4	428.617	-0.994718
METHYL DEOXYCHOLATE	C25H42O4	406.611	-0.990184
DULOXETINE HYDROCHLORIDE	C18H20ClNOS	333.883	-0.985717
7-DEACETYLKHIVORIN	C30H40O9	544.648	-0.983179
STRYCHNINE METHIODIDE	C22H25IN2O2	476.361	-0.974723
VIDARABINE	C10H13N5O4	267.246	-0.969635
ACRIFLAVINIUM HYDROCHLORIDE	C14H14ClN3	259.741	-0.959707
PHENETHICILLIN POTASSIUM	C17H19KN2O5S	402.517	-0.95603
BENZOXYQUINE	C16H11NO2	249.272	-0.953156
FURALTADONE	C13H16N4O6	324.296	-0.910419
PHENACETIN	C10H13NO2	179.221	-0.90544
TUBOCURARINE CHLORIDE	C37H41ClN2O6	645.202	-0.900905
BUTAMBEN	C11H15NO2	193.248	-0.892302
TRIAMTERENE	C12H11N7	253.268	-0.890735
ELETRIPTAN HYDROBROMIDE	C22H27BrN2O2S	463.441	-0.882841
DIGITOXIN	C41H64O13	764.959	-0.879024
RIFAXIMIN	C43H51N3O11	785.899	-0.87525
TRIOXSALEN	C14H12O3	228.25	-0.867184
ZOLMITRIPTAN	C16H21N3O2	287.365	-0.865861
VALPROATE SODIUM	C8H15NaO2	166.197	-0.851192
HOMATROPINE METHYLBROMIDE	C17H24BrNO3	370.29	-0.837525
GUANABENZ ACETATE	C10H12Cl2N4O2	291.139	-0.836268
MERBROMIN	C20H8Br2HgNa2O6	750.661	-0.828164
2-(N,N-DIETHYLAMINO)DIAZENOLATE-2-OXIDE DIETHYLAMONIUM SALT	C8H22N4O2	206.29	-0.792039
PHENOLPHTHALEIN	C20H14O4	318.332	-0.782193
TYLOSIN TARTRATE	C46H77NO17	916.123	-0.752397
TANSHINONE IIA	C19H18O3	294.354	-0.751611
ERYTHROMYCIN	C37H67NO13	733.945	-0.744467
TOLNAFTATE	C19H17NOS	307.417	-0.736369
HALAZONE	C7H5Cl2NO4S	270.092	-0.734406
BETAHISTINE HYDROCHLORIDE	C8H14Cl2N2	209.12	-0.69983
DIPERODON HYDROCHLORIDE	C22H28ClN3O4	433.939	-0.698562
DECAHYDROGAMBOGIC ACID	C38H54O8	638.849	-0.698297
STREPTOMYCIN SULFATE	C21H41N7O16S	679.662	-0.69668
LIOTHYRONINE	C15H12I3NO4	650.98	-0.680945
TOLBUTAMIDE	C12H18N2O3S	270.353	-0.675421
ALLANTOIN	C4H6N4O3	158.117	-0.673406
TOTAROL	C20H30O	286.462	-0.671404
2',5'-DIHYDROXY-4-METHOXYCHALCONE	C16H14O4	270.288	-0.669978
ESTRONE ACETATE	C20H24O3	312.412	-0.663202
ZOMEPIRAC SODIUM	C15H14ClNO3	291.737	-0.656667
ATOMOXETINE HYDROCHLORIDE	C16H20ClNO	277.797	-0.651019
EUGENOL	C10H12O2	164.206	-0.648893
INDAPAMIDE	C16H16ClN3O3S	365.841	-0.640091
DISOPYRAMIDE PHOSPHATE	C21H32N3O5P	437.48	-0.633803
ACETARSOL	C8H10AsNO5	275.094	-0.62302
METOLAZONE	C16H16ClN3O3S	365.841	-0.610467
DEMETHYLNOBILETIN	C20H20O8	388.378	-0.605508
PIPERACILLIN SODIUM	C23H26N5NaO7S	539.547	-0.592304
MUNDOSERONE	C19H18O6	342.352	-0.583619
BUDESONIDE	C25H34O6	430.546	-0.581854
MECLIZINE HYDROCHLORIDE	C25H29Cl3N2	463.882	-0.578471
TRIMETHOBENZAMIDE HYDROCHLORIDE	C21H29ClN2O5	424.929	-0.577618
SULFANILAMIDE	C6H8N2O2S	172.207	-0.558396
3-HYDROXYFLAVONE	C15H10O3	238.245	-0.547873
APIGENIN DIMETHYL ETHER	C17H14O5	298.298	-0.544382
alpha-CYANO-3-HYDROXYCINNAMIC ACID	C10H7NO3	189.172	-0.540479
PIPLARTINE	C17H19NO5	317.345	-0.536513
IODIPAMIDE	C12H11I3N2O4	627.946	-0.531543
GAMBOGIC ACID AMIDE	C38H45NO7	627.785	-0.530753
CADAVERINE TARTRATE	C7H16N2O6	224.215	-0.525449
OXELAIDIN CITRATE	C26H41NO10	527.617	-0.524214
AMINOPYRINE	C13H17N3O	231.3	-0.518517
CAFESTOL ACETATE	C22H30O4	358.482	-0.495414
BISOPROLOL FUMARATE	C22H35NO8	441.526	-0.490811
OLEANDOMYCIN PHOSPHATE	C35H64NO16P	785.871	-0.474831
BOVINOCIDIN (3-nitropropionic acid)	C3H5NO4	119.078	-0.473027
DESMETHYLDIHYDROCAPSAICIN	C17H27NO3	293.41	-0.471077
ANCITABINE HYDROCHLORIDE	C9H12ClN3O4	261.667	-0.461294
LACCAIC ACID A	C26H19NO12	537.441	-0.448685
AMINOBENZTROPINE	C21H26N2O	322.454	-0.445518
BRUCINE	C23H26N2O4	394.475	-0.444992
COLESEVALAM HYDROCHLORIDE (high mol wt copolymer @10mg/ml)	C31H72ClN4O	552.399	-0.441171
MEROGEDUNIN	C21H28O4	344.455	-0.436116
PREGNENOLONE SUCCINATE	C25H36O5	416.563	-0.428586
MYCOPHENOLIC ACID	C17H20O6	320.345	-0.42034
ABIETIC ACID	C20H30O2	302.461	-0.411458
NALIDIXIC ACID	C12H12N2O3	232.241	-0.409927
RABEPRAZOLE SODIUM	C18H20N3NaO3S	381.432	-0.401518
THEAFLAVIN DIGALLATE	C43H32O20	868.722	-0.396748
SALIDROSIDE	C15H22O7	314.338	-0.390952
ASARININ (-)	C20H18O6	354.363	-0.380969
PIPERIC ACID	C12H10O4	218.211	-0.361446
RESORCINOL MONOACETATE	C8H8O3	152.151	-0.347282
MIMOSINE	C8H10N2O4	198.18	-0.345808
alpha-MANGOSTIN	C24H26O6	410.471	-0.329481
NORSTICTIC ACID TRIACETATE	C24H18O12	498.404	-0.324072
YOHIMBINE HYDROCHLORIDE	C21H27ClN2O3	390.914	-0.320671
ERGOTAMINE TARTRATE	C38H43N5O10	729.794	-0.319317
7,4'-DIHYDROXYFLAVONE	C15H10O4	254.245	-0.314237
ACONITINE	C34H47NO11	645.754	-0.311863
THEOBROMINE	C7H8N4O2	180.167	-0.311191
2-METHYLENE-5-(2,5-DIOXOTETRAHYDROFURAN-3-YL)-6-OXO--10,10-DIMETHYLBICYCLO[7: 2: 0]UNDECANE	C18H24O4	304.39	-0.302572
CHOLECALCIFEROL	C27H44O	384.651	-0.29796
PEONIFLORIN	C23H30O11	482.489	-0.294959
KETOTIFEN FUMARATE	C23H23NO5S	425.507	-0.277321
MOLSIDOMINE	C9H14N4O4	242.236	-0.274353
CAPTOPRIL	C9H15NO3S	217.289	-0.271554
SAFROLE	C10H10O2	162.19	-0.269732
CHLOROXYLENOL	C8H9ClO	156.613	-0.267857
DICTAMNINE	C12H9NO2	199.211	-0.262539
LIDOCAINE HYDROCHLORIDE	C14H23ClN2O	270.805	-0.26144
CELECOXIB	C17H14F3N3O2S	381.379	-0.261384
ISOLIQUIRITIGENIN	C15H12O4	256.26	-0.250061
REBAMIPIDE	C19H15ClN2O4	370.795	-0.248563
PERILLIC ACID (-)	C10H14O2	166.222	-0.246177
CRUSTECDYSONE	C27H44O7	480.648	-0.240767
CHOLESTEROL	C27H46O	386.667	-0.227756
ARIPIPRAZOLE	C23H27Cl2N3O2	448.397	-0.222333
ANISINDIONE	C16H12O3	252.272	-0.21516
TOMATINE	C47H79NO21	994.148	-0.210346
NEOSTIGMINE BROMIDE	C12H19BrN2O2	303.201	-0.203722
NIFUROXAZIDE	C12H9N3O5	275.223	-0.198667
GUANETHIDINE SULFATE	C10H24N4O4S	296.391	-0.197435
GEDUNIN	C28H34O7	482.579	-0.190245
COSMOSIIN	C21H20O10	432.388	-0.176185
HYDRASTINE (1R, 9S)	C21H21NO6	383.405	-0.174926
CREATININE	C4H7N3O	113.12	-0.173494
COENZYME B12	C72H104CoN18O17P	1583.65	-0.16972
CLOZAPINE	C18H19ClN4	326.832	-0.159493
FUMARPROTOCETRARIC ACID	C22H16O12	472.366	-0.158955
FLUDROCORTISONE ACETATE	C23H31FO6	422.498	-0.155936
MELPHALAN	C13H18Cl2N2O2	305.207	-0.153421
ISONIAZID	C6H7N3O	137.142	-0.149648
RILUZOLE	C8H5F3N2OS	234.201	-0.148722
AZINPHOS METHYL	C10H12N3O3PS2	317.327	-0.145408
PROPARACAINE HYDROCHLORIDE	C16H27ClN2O3	330.858	-0.14153
ANTIMYCIN A (A1 shown)	C27H38N2O9	534.612	-0.135235
ACAMPROSATE CALCIUM	C10H20CaN2O8S2	400.487	-0.135038
CEFAMANDOLE NAFATE	C19H17N6NaO6S2	512.502	-0.119801
BEKANAMYCIN SULFATE	C18H39N5O14S	581.601	-0.118028
LEVOTHYROXINE	C15H11I4NO4	776.877	-0.112094
ACETYLTRYPTOPHANAMIDE	C13H15N3O2	245.283	-0.112022
ALISKIREN HEMIFUMARATE	C34H57N3O10	667.847	-0.110467
HARMOL HYDROCHLORIDE	C12H11ClN2O	234.687	-0.106614
7,2'-DIHYDROXYFLAVONE	C15H10O4	254.245	-0.105926
PIZOTYLINE MALATE	C23H27NO5S	429.539	-0.0928885
SPERMINE	C10H26N4	202.346	-0.0900697
ARISTOLOCHIC ACID	C17H11NO7	341.28	-0.0874355
HEDERACOSIDE C	C59H96O26	1221.41	-0.0700762
TRIADIMEFON	C14H16ClN3O2	293.756	-0.0660389
CHRYSIN	C15H10O4	254.245	-0.0594541
FLUPHENAZINE HYDROCHLORIDE	C22H28Cl2F3N3OS	510.453	-0.0556808
PENTETIC ACID	C14H23N3O10	393.354	-0.0536356
DEOXYKHIVORIN	C32H42O9	570.686	-0.049798
MIDODRINE HYDROCHLORIDE	C12H19ClN2O4	290.749	-0.0372062
CIPROFLOXACIN	C17H18FN3O3	331.35	-0.0315892
ADENINE	C5H5N5	135.129	-0.0308054
6,4'-DIHYDROXYFLAVONE	C15H10O4	254.245	-0.0290632
CARAPIN	C27H32O7	468.552	-0.026893
GLUTATHIONE	C10H17N3O6S	307.327	-0.00678633
ADENOSINE PHOSPHATE	C10H14N5O7P	347.226	-0.00286948
TERFENADINE	C32H41NO2	471.689	-0.002235
OXYPHENBUTAZONE	C19H20N2O3	324.383	0.00880282
AMITRIPTYLINE HYDROCHLORIDE	C20H24ClN	313.874	0.0118712
KHAYASIN	C32H42O8	554.687	0.0171277
3-DEACETYLKHIVORIN	C30H40O9	544.648	0.0179457
BENZOCAINE	C9H11NO2	165.194	0.0241187
PAEONOL	C9H10O3	166.178	0.0253258
ACEDAPSONE	C16H16N2O4S	332.381	0.0323612
ANTAZOLINE PHOSPHATE	C17H22N3O4P	363.356	0.0328712
EPI(13)TORULOSOL	C20H34O2	306.493	0.043765
ANHYDROGLUCOSE	C6H10O5	162.144	0.0512413
RHETSININE	C19H17N3O2	319.366	0.058028
VINDOLINE	C25H32N2O6	456.544	0.0599951
ALRESTATIN	C14H9NO4	255.232	0.0638072
CHOLINE CHLORIDE	C5H14ClNO	139.626	0.0638632
PICROPODOPHYLLOTOXIN ACETATE	C24H24O9	456.453	0.0695353
CINCHONIDINE	C19H22N2O	294.4	0.0721114
PIPERIDOLATE HYDROCHLORIDE	C21H26ClNO2	359.9	0.0724847
2',3-DIHYDROXY-4,4',6'-TRIMETHOXYCHALCONE	C18H18O6	330.341	0.0759282
CELLOBIOSE (D[+])	C12H22O11	342.303	0.0803541
NARINGIN	C27H32O14	580.548	0.0824195
QUINIC ACID	C7H12O6	192.17	0.0864564
CLOFIBRATE	C12H15ClO3	242.705	0.0880295
CEDRELONE	C26H30O5	422.526	0.0899842
COLFORSIN	C22H34O7	410.512	0.0936465
CHLOROPHYLL	C55H72MgN4O5	893.523	0.0956952
BENZO[a]PYRENE	C20H12	252.319	0.098508
FLUROTHYL	C4H4F6O	182.066	0.0993807
2,4-DICHLOROPHENOXYACETIC ACID, ISOOCTYL ESTER	C16H22Cl2O3	333.258	0.100587
KINETIN	C10H9N5O	215.216	0.101352
EPICATECHIN PENTAACETATE	C25H24O11	500.463	0.10509
6,7-DIHYDROXYFLAVONE	C15H10O4	254.245	0.110647
RUTOSIDE (rutin)	C27H30O16	610.531	0.111871
AMINOSALICYLATE SODIUM	C7H6NNaO3	175.121	0.111871
ORNIDAZOLE	C7H10ClN3O3	219.629	0.113264
CIMETIDINE	C10H16N6S	252.343	0.114528
METHACYCLINE HYDROCHLORIDE	C22H23ClN2O8	478.89	0.116021
NADOLOL	C17H27NO4	309.409	0.123654
MELATONIN	C13H16N2O2	232.285	0.125744
MEFEXAMIDE	C15H25ClN2O3	316.831	0.131604
PILOCARPINE HYDROCHLORIDE	C11H16N2O2.HCl	244.722	0.14588
BETAMETHASONE VALERATE	C27H37FO6	476.591	0.147823
QUINAPRIL HYDROCHLORIDE	C25H31ClN2O5	474.989	0.147857
DICHLORISONE ACETATE	C23H28Cl2O5	455.383	0.148343
2',4'-DIHYDROXY-4-METHOXYCHALCONE	C16H14O4	270.288	0.148955
RETINYL PALMITATE	C36H60O2	524.878	0.149929
AGELASINE (stereochemistry of diterpene unknown)	C26H40ClN5	458.095	0.150366
CITROPTEN	C11H10O4	206.2	0.152102
CARBETAPENTANE CITRATE	C26H39NO10	525.601	0.156703
CYCLOHEXIMIDE	C15H23NO4	281.355	0.159054
FIPEXIDE HYDROCHLORIDE	C20H22Cl2N2O4	425.315	0.162712
DIGOXIN	C41H64O14	780.959	0.164738
ALTHIAZIDE	C11H14ClN3O4S3	383.897	0.167844
FAMOTIDINE	C8H15N7O2S3	337.446	0.169728
TROLEANDOMYCIN	C41H67NO15	813.989	0.170829
CINCHONINE	C19H22N2O	294.4	0.172602
2',4'-DIHYDROXY-6'-METHOXYACETOPHENONE	C9H10O4	182.178	0.172806
BENZYL BENZOATE	C14H12O2	212.251	0.173797
ARSENIC TRIOXIDE	As4O6	395.683	0.176189
DIPYRONE	C13H16N3NaO4S	333.344	0.181653
LIOTHYRONINE (L- isomer) SODIUM	C15H11I3NNaO4	672.962	0.18686
1-(2-TRIFLUOROMETHYLPHENYL)IMIDAZOLE	C10H7F3N2	212.176	0.199156
ALPINETIN METHYL ETHER	C17H16O4	284.315	0.200738
DIHYDROFISSINOLIDE	C29H38O8	514.621	0.202822
FLUTAMIDE	C11H11F3N2O3	276.217	0.206137
FENBENDAZOLE	C15H13N3O2S	299.354	0.208525
SULFISOXAZOLE ACETYL	C13H15N3O4S	309.346	0.209149
INDOPROFEN	C17H15NO3	281.314	0.211268
GALLIC ACID	C7H6O5	170.123	0.211871
BENZYDAMINE HYDROCHLORIDE	C19H24ClN3O	345.876	0.214243
SULFADIMETHOXINE	C12H14N4O4S	310.334	0.220879
PERGOLIDE MESYLATE	C20H30N2O3S2	410.602	0.220898
4-METHYLESCULETIN	C10H8O4	192.173	0.221146
IRBESARTAN	C25H28N6O	428.542	0.230024
LUPEOL	C30H50O	426.732	0.231473
THIOTEPA	C6H12N3PS	189.22	0.241294
TRICHLORMETHINE	C6H13Cl4N	240.989	0.24893
CEFMETAZOLE SODIUM	C15H16N7NaO5S3	493.52	0.257922
BETAINE HYDROCHLORIDE	C5H12ClNO2	153.61	0.260497
TETROQUINONE	C6H4O6	172.095	0.260926
MEBENDAZOLE	C16H13N3O3	295.3	0.261318
L-ALANINOL	C3H9NO	75.1113	0.262933
CEFOPERAZONE SODIUM	C25H26N9NaO8S2	667.659	0.263035
MODAFINIL	C15H15NO2S	273.356	0.267179
QUERCETIN PENTAMETHYL ETHER	C20H20O7	372.378	0.267962
CHUKRASIN METHYL ETHER	C43H58O16	830.932	0.270617
AZATHIOPRINE	C9H7N7O2S	277.266	0.271871
ZIDOVUDINE [AZT]	C10H13N5O4	267.246	0.271918
ANTHRALIN	C14H10O3	226.234	0.281871
RIMANTADINE HYDROCHLORIDE	C12H22ClN	215.769	0.284658
3,16-DIDEOXYMEXICANOLIDE-3beta-DIOL	C27H36O7	472.584	0.288563
CHOLESTANE	C27H48	372.684	0.288981
BACITRACIN	C66H103N17O16S	1422.73	0.291471
MORIN	C15H10O7	302.243	0.295992
GRISEOFULVIN	C17H17ClO6	352.774	0.299187
KASUGAMYCIN HYDROCHLORIDE	C14H26ClN3O9	415.831	0.300516
MAFENIDE HYDROCHLORIDE	C7H11ClN2O2S	222.695	0.300553
3,4'-DIMETHOXYFLAVONE	C17H14O4	282.299	0.300959
ABRINE (L)	C12H14N2O2	218.258	0.30268
6,3'-DIMETHOXYFLAVONE	C17H14O4	282.299	0.304549
SEMUSTINE	C10H18ClN3O2	247.727	0.306105
CAMPHOR (1R)	C10H16O	152.238	0.307123
AMILORIDE HYDROCHLORIDE	C6H9Cl2N7O	266.091	0.309871
AMIKACIN SULFATE	C22H47N5O21S2	781.769	0.31
CARBACHOL	C6H15ClN2O2	182.652	0.310007
FISETIN	C15H10O6	286.243	0.310302
ACETAZOLAMIDE	C4H6N4O3S2	222.245	0.311125
AMANTADINE HYDROCHLORIDE	C10H18ClN	187.715	0.311427
DIBUTYL PHTHALATE	C16H22O4	278.351	0.311443
BUSULFAN	C6H14O6S2	246.303	0.311579
CARBAMAZEPINE	C15H12N2O	236.276	0.31187
CAPREOMYCIN SULFATE	C25H46N14O12S	766.796	0.31187
SALICYLANILIDE	C13H11NO2	213.238	0.311871
CARBINOXAMINE MALEATE	C20H23ClN2O5	406.87	0.311874
BITHIONATE SODIUM	C12H4Cl4Na2O2S	400.02	0.311875
BETAMETHASONE	C22H29FO5	392.472	0.311877
KANAMYCIN A SULFATE	C18H38N4O15S	582.585	0.311889
AUROTHIOGLUCOSE	C6H11AuO5S	392.183	0.311971
AMPROLIUM	C14H20Cl2N4	315.248	0.311971
SPARTEINE SULFATE	C15H28N2O4S	332.465	0.311987
CARISOPRODOL	C12H24N2O4	260.336	0.312459
PODOPHYLLOTOXIN ACETATE	C24H24O9	456.453	0.312515
beta-CAROTENE	C40H56	536.892	0.312533
QUININE ETHYL CARBONATE	C23H28N2O4	396.491	0.312871
SENNOSIDE A	C42H38O20	862.759	0.314017
CARBENICILLIN DISODIUM	C17H16N2Na2O6S	422.37	0.314444
TESTOSTERONE PROPIONATE	C22H32O3	344.499	0.314567
alpha-TOCHOPHEROL	C29H50O2	430.721	0.314567
MITOTANE	C14H10Cl4	320.048	0.314567
ACETAMINOPHEN	C8H9NO2	151.166	0.314567
ALVERINE CITRATE	C26H35NO7	473.571	0.314567
AMPICILLIN SODIUM	C16H18N3NaO4S	371.393	0.314567
ATROPINE SULFATE	C17H25NO7S	387.455	0.314567
DANTHRON	C14H8O4	240.217	0.314573
TESTOSTERONE	C19H28O2	288.434	0.314573
DICHLORVOS	C4H7Cl2O4P	220.978	0.314573
SODIUM NITROPRUSSIDE	C5FeN6Na2O	261.922	0.314573
ACETYLCYSTEINE	C5H9NO3S	163.196	0.314573
AMODIAQUINE DIHYDROCHLORIDE	C20H24Cl3N3O	428.793	0.314573
ANTIPYRINE	C11H12N2O	188.231	0.314573
BISACODYL	C22H19NO4	361.401	0.314588
MITOMYCIN C	C15H18N4O5	334.335	0.314871
PENFLURIDOL	C28H27ClF5NO	523.978	0.31642
AMINOCAPROIC ACID	C6H13NO2	131.176	0.319971
AMINOGLUTETHIMIDE	C13H16N2O2	232.285	0.319999
PHENYL AMINOSALICYLATE	C13H11NO3	229.238	0.322871
NETILMICIN SULFATE	C21H45N5O15S2	671.745	0.325909
DACTINOMYCIN	C62H86N12O16	1255.45	0.331871
ADIPHENINE HYDROCHLORIDE	C20H26ClNO2	347.889	0.33768
MANGIFERIN	C19H18O11	422.349	0.338087
PILOCARPINE NITRATE	C11H17N3O5	271.275	0.339792
TINIDAZOLE	C8H13N3O4S	247.275	0.340218
BERGENIN	C14H16O9	328.278	0.340743
OXETHAZAINE	C28H41N3O3	467.657	0.345685
METAPROTERENOL	C11H17NO3	211.263	0.345825
11a-ACETOXYPROGESTERONE	C23H32O4	372.509	0.34984
GLYPHOSATE	C3H8NO5P	169.075	0.350067
ALTRENOGEST	C21H26O2	310.44	0.351478
CYCLOSPORINE	C62H111N11O12	1202.64	0.351638
2,4-DICHLOROPHENOXYBUTYRIC ACID	C10H10Cl2O3	249.095	0.352391
IVERMECTIN	C48H74O14	875.117	0.355871
BEZAFIBRATE	C19H20ClNO4	361.829	0.357591
BACLOFEN	C10H12ClNO2	213.666	0.357871
ANHYDROBRAZILIC ACID	C12H10O5	234.211	0.365714
BENZETHONIUM CHLORIDE	C27H42ClNO2	448.094	0.365887
BETHANECHOL CHLORIDE	C7H17ClN2O2	196.679	0.369712
TOLTERODINE TARTRATE	C26H37NO7	475.587	0.369756
RESVERATROL	C14H12O3	228.25	0.371527
CISPLATIN	H6Cl2N2Pt	300.057	0.373864
NAFRONYL OXALATE	C26H35NO7	473.571	0.376085
TETRACHLOROISOPHTHALONITRILE	C8Cl4N2	265.915	0.376483
alpha-TOCHOPHERYL ACETATE	C31H52O3	472.758	0.377723
BENSERAZIDE HYDROCHLORIDE	C10H16ClN3O5	293.709	0.378187
DIPTERYXIN	C17H14O6	314.298	0.380182
MENADIONE	C11H8O2	172.185	0.382187
ISOBERGAPTENE	C12H8O4	216.195	0.386114
METHACHOLINE CHLORIDE	C8H18ClNO2	195.691	0.387324
BECLOMETHASONE DIPROPIONATE	C28H37ClO7	521.056	0.388871
ASCORBIC ACID	C6H8O6	176.127	0.390454
POTASSIUM p-AMINOBENZOATE	C7H6KNO2	175.233	0.391871
HYDROXYPROGESTERONE	C21H30O3	330.471	0.394836
1-HYDROXY-3,6,7-TRIMETHOXY-2,8-DIPRENYLXANTHONE	C26H30O6	438.525	0.396459
CAFFEINE	C8H10N4O2	194.195	0.398587
BENZOYLPAS	C14H11NO4	257.248	0.405513
FAMPROFAZONE	C24H31N3O	377.534	0.40724
3,7-DIMETHOXYFLAVONE	C17H14O4	282.299	0.408065
ACETYLCHOLINE	C7H16ClNO2	181.664	0.411871
HYDROCORTISONE	C21H30O5	362.47	0.411871
HYDRASTININE HYDROCHLORIDE	C11H14ClNO3	243.692	0.411871
TEMEFOS	C16H20O6P2S3	466.474	0.411871
ETHYL PARABEN	C9H10O3	166.178	0.411871
ADENOSINE	C10H13N5O4	267.246	0.411871
AMOXICILLIN	C16H19N3O5S	365.411	0.411871
APOMORPHINE HYDROCHLORIDE	C17H18ClNO2	303.792	0.411871
MEMANTINE HYDROCHLORIDE	C12H22ClN	215.769	0.412045
CAMPTOTHECIN	C20H16N2O4	348.362	0.413474
NITRENDIPINE	C18H20N2O6	360.37	0.417699
LOBARIC ACID	C25H28O8	456.497	0.421341
ABAMECTIN	C48H72O14	873.101	0.426395
FARNESOL	C15H26O	222.374	0.434817
MANGOSTIN TRIMETHYL ETHER	C27H32O6	452.552	0.434866
METHICILLIN SODIUM	C17H19N2NaO6S	402.405	0.438883
CYCLOTHIAZIDE	C14H16ClN3O4S2	389.882	0.439085
STIGMASTA-4,22-DIEN-3-ONE	C29H46O	410.689	0.442303
CARBOPLATIN	C6H12N2O4Pt	371.264	0.449629
PROBUCOL	C31H48O2S2	516.855	0.455694
LAWSONE	C10H6O3	174.158	0.456159
BENZTROPINE	C21H27NO5S	405.517	0.456187
VARDENAFIL HYDROCHLORIDE	C23H33ClN6O4S	525.074	0.456552
LARIXOL	C20H34O2	306.493	0.456567
BENZOIC ACID	C7H6O2	122.125	0.457242
ETANIDAZOLE	C7H10N4O4	214.182	0.457251
NABUMETONE	C15H16O2	228.294	0.458437
ABSCISIC ACID (cis,trans; +/-)	C15H20O4	264.324	0.458471
CAFFEIC ACID	C9H8O4	180.162	0.460339
BACCATIN III	C31H38O11	586.642	0.472781
NORGESTIMATE	C23H31NO3	369.508	0.473532
ARECOLINE HYDROBROMIDE	C8H14BrNO2	236.11	0.474635
DEHYDROCHOLIC ACID	C24H34O5	402.536	0.474821
BENZALKONIUM CHLORIDE	C22H40ClN	354.024	0.475792
NIACINAMIDE	C6H6N2O	122.128	0.476828
FENOFIBRATE	C20H21ClO4	360.841	0.47902
CEFUROXIME SODIUM	C16H15N4NaO8S	446.374	0.480308
GLUTAMINE (L)	C5H10N2O3	146.147	0.482897
8-HYDROXYCARAPINIC ACID	C26H30O8	470.524	0.483
ROLITETRACYCLINE	C27H33N3O8	527.579	0.484019
METHYSERGIDE	C21H27N3O2	353.468	0.485817
URSINOIC ACID	C15H16O5	276.292	0.48596
OCTOPAMINE HYDROCHLORIDE	C8H12ClNO2	189.643	0.487976
NORTRIPTYLINE	C19H21N	263.386	0.490443
SULFANILATE ZINC	C12H12N2O6S2Zn	409.737	0.493277
EPIRUBICIN HYDROCHLORIDE	C27H30ClNO11	579.993	0.4999
RHODOCLADONIC ACID	C15H10O8	318.242	0.500221
FOMEPIZOLE HYDROCHLORIDE	C4H7ClN2	118.567	0.500599
SALICIN	C13H18O7	286.284	0.500947
3,4',5,6,7-PENTAMETHOXYFLAVONE	C20H20O7	372.378	0.503074
SIROLIMUS	C51H79NO13	914.197	0.504082
METHYLTHIOURACIL	C5H6N2OS	142.18	0.504276
PHTHALYLSULFACETAMIDE	C16H14N2O6S	362.364	0.505194
PIPERAZINE	C4H10N2	86.1377	0.509306
FLUNARIZINE HYDROCHLORIDE	C26H28Cl2F2N2	477.429	0.51513
NORSTICTIC ACID	C18H12O9	372.291	0.517358
ETODOLAC	C17H21NO3	287.362	0.517929
RITODRINE HYDROCHLORIDE	C17H22ClNO3	323.823	0.518657
NIPECOTIC ACID	C6H11NO2	129.16	0.525498
CYTISINE	C11H14N2O	190.247	0.535874
2,6-DIHYDROXY-4-METHOXYTOLUENE	C8H10O3	154.167	0.53671
ETHOXZOLAMIDE	C9H10N2O3S2	258.32	0.54175
PIMOZIDE	C28H29F2N3O	461.56	0.543868
N-METHYLANTHRANILIC ACID	C8H9NO2	151.166	0.54807
CEPHARANTHINE	C37H38N2O6	606.725	0.548365
ISOPEONOL	C9H10O3	166.178	0.548512
AJMALINE	C20H26N2O2	326.442	0.549152
ATORVASTATIN CALCIUM	C33H33CaFNO5	582.713	0.54928
ISOSORBIDE MONONITRATE	C6H9NO6	191.142	0.550642
DROPERIDOL	C22H22FN3O2	379.438	0.552042
URETHANE	C3H7NO2	89.0947	0.552601
COTARNINE CHLORIDE	C12H14ClNO3	255.703	0.554476
STICTIC ACID	C19H14O9	386.318	0.554732
COUMOPHOS	C14H16ClO5PS	362.771	0.559007
PANGAMIC ACID SODIUM	C10H18NNaO8	303.247	0.561642
ETHOSUXIMIDE	C7H11NO2	141.171	0.564507
METHYSERGIDE MALEATE	C25H31N3O6	469.542	0.567384
HELENINE	C15H20O2	232.325	0.570377
DEOXYADENOSINE	C10H13N5O3	251.247	0.570888
CARNOSIC ACID	C20H28O4	332.444	0.572459
DIOSMIN	C28H32O15	608.558	0.57433
NICLOSAMIDE	C13H8Cl2N2O4	327.126	0.577999
SALINOMYCIN, SODIUM	C42H69NaO11	773.001	0.580231
BENURESTAT	C9H9ClN2O3	228.637	0.580803
CEDRYL ACETATE	C17H28O2	264.412	0.581727
RISEDRONATE SODIUM HYDRATE	C7H16NNaO10P2	359.144	0.582301
NALBUPHINE HYDROCHLORIDE	C21H28ClNO4	393.915	0.582403
OCTISALATE	C15H22O3	250.341	0.583799
3,6-DIMETHOXYFLAVONE	C17H14O4	282.299	0.585395
4'-METHOXYCHALCONE	C16H14O2	238.289	0.586942
BROMOCRIPTINE MESYLATE	C33H44BrN5O8S	750.715	0.587712
TAURINE	C2H7NO3S	125.147	0.587895
gamma-AMINOBUTYRIC ACID	C4H9NO2	103.122	0.593017
7,4'-DIMETHOXYISOFLAVONE	C17H14O4	282.299	0.597577
BENZOYL PEROXIDE	C14H10O4	242.233	0.599628
MEFLOQUINE	C17H17ClF6N2O	414.781	0.602091
21-ACETOXYPREGNENOLONE	C23H34O4	374.525	0.604819
CURCUMIN	C21H20O6	368.39	0.606147
PHYSOSTIGMINE SALICYLATE	C22H27N3O5	413.478	0.609909
FENBUFEN	C16H14O3	254.288	0.619633
FLUFENAMIC ACID	C14H10F3NO2	281.236	0.621797
ACETOHYDROXAMIC ACID	C2H5NO2	75.0677	0.621871
PENTOXIFYLLINE	C13H18N4O3	278.313	0.626743
2',4'-DIHYDROXYCHALCONE	C15H12O3	240.261	0.627834
AZADIRACHTIN	C35H44O16	720.731	0.634522
FOSFOSAL	C7H7O6P	218.104	0.635502
BAEOMYCESIC ACID	C19H18O8	374.351	0.635751
BERBAMINE HYDROCHLORIDE	C37H42Cl2N2O6	681.663	0.636046
CETIRIZINE HYDROCHLORIDE	C21H27Cl3N2O3	461.82	0.636237
NIMODIPINE	C21H26N2O7	418.451	0.638705
PIMPINELLIN	C13H10O5	246.222	0.639194
PANTHENOL	C9H19NO4	205.256	0.639233
MUNDULONE ACETATE	C28H28O7	476.531	0.644209
NARINGENIN	C15H12O5	272.26	0.644308
ALLOPREGNANOLONE	C21H34O2	318.504	0.648244
PHYTONADIONE	C31H46O2	450.711	0.649021
SEROTONIN HYDROCHLORIDE	C10H13ClN2O	212.681	0.649199
NICERGOLINE	C24H26BrN3O3	484.397	0.652159
PIMETHIXENE MALEATE	C23H23NO4S	409.508	0.652317
ANETHOLE	C10H12O	148.207	0.653111
KYNURENIC ACID	C10H7NO3	189.172	0.654335
4'-HYDROXYCHALCONE	C15H12O2	224.262	0.655555
TOTARALOLAL	C20H28O2	300.445	0.657958
TRANYLCYPROMINE SULFATE	C9H13NO4S	231.272	0.659848
MEFENAMIC ACID	C15H15NO2	241.292	0.665446
CAPSAICIN	C18H27NO3	305.421	0.667294
ATENOLOL	C14H22N2O3	266.343	0.668637
6-PHENYL-4-AZOBICYCLO[5.4.0]UNDECA-7,9,11-TRIENE-9,10-DIOL	C16H17NO2	255.319	0.672129
18-AMINOABIETA-8,11,13-TRIENE SULFATE	C20H33NO4S	383.554	0.673863
BROMPHENIRAMINE MALEATE	C20H23BrN2O4	435.321	0.674459
QUERCITRIN	C21H20O11	448.387	0.675781
AGARIC ACID	C22H40O7	416.56	0.677204
LANSOPRAZOLE	C16H14F3N3O2S	369.368	0.677669
PROGLUMIDE	C18H26N2O4	334.419	0.682446
ELLAGIC ACID	C14H6O8	302.199	0.685518
MANDELIC ACID, METHYL ESTER	C9H10O3	166.178	0.685925
CARBOFURAN	C12H15NO3	221.258	0.686576
CAMYLOFINE DIHYDROCHLORIDE	C19H34Cl2N2O2	393.401	0.688639
LOMEFLOXACIN HYDROCHLORIDE	C17H20ClF2N3O3	387.817	0.689351
CHRYSIN DIMETHYL ETHER	C17H14O4	282.299	0.693878
TETRACYCLINE HYDROCHLORIDE	C22H25ClN2O8	480.906	0.69668
AZACITIDINE	C8H12N4O5	244.209	0.697954
PTERYXIN	C21H22O7	386.405	0.697959
2,4,5-TRICHLOROPHENOXYACETIC ACID, METHYL ESTER	C9H7Cl3O3	269.513	0.698606
DIHYDROGEDUNIN	C28H36O7	484.595	0.705455
MEXILETINE HYDROCHLORIDE	C11H18ClNO	215.725	0.707695
DIBUCAINE HYDROCHLORIDE	C20H30ClN3O2	379.934	0.709256
DIHYDROMYRISTICIN	C11H14O3	194.232	0.712269
SCOPOLETIN	C10H8O4	192.173	0.714237
MONENSIN SODIUM (monensin A is shown)	C37H63NaO10	690.898	0.717343
CARMINIC ACID	C22H20O14	508.396	0.717433
DESOXYCORTICOSTERONE ACETATE	C23H32O4	372.509	0.718712
SANGUINARINE SULFATE	C20H15NO8S	429.408	0.718712
LINDANE	C6H6Cl6	290.833	0.718712
COUMARIN	C9H6O2	146.147	0.718712
ALLOPURINOL	C5H4N4O	136.114	0.718712
AMPHOTERICIN B	C47H73NO17	924.102	0.718712
ASPIRIN	C9H8O4	180.162	0.718712
BLEOMYCIN (bleomycin B2 shown)	C58H94N20O26S4	1615.77	0.718738
NALTREXONE HYDROCHLORIDE	C20H23NO4	341.411	0.72296
BIFONAZOLE	C22H18N2	310.402	0.723831
DEXCHLORPHENIRAMINE MALEATE	C20H23ClN2O4	390.87	0.724431
6-HYDROXYANGOLENSIC ACID METHYL ESTER	C27H34O8	486.567	0.727184
SULFACHLORPYRIDAZINE	C10H9ClN4O2S	284.726	0.729398
FLUMEQUINE	C14H12FNO3	261.255	0.73244
LIQUIRITIGENIN DIMETHYL ETHER	C17H16O4	284.315	0.732481
FENSPIRIDE HYDROCHLORIDE	C15H21ClN2O2	296.8	0.733354
CINNARAZINE	C26H28N2	368.526	0.733448
AMINOHIPPURIC ACID	C9H10N2O3	194.192	0.735612
METHIMAZOLE	C4H6N2S	114.17	0.740694
ALEURETIC ACID	C16H32O5	304.43	0.743427
TOTAROL-19-CARBOXYLIC ACID, METHYL ESTER	C21H30O3	330.471	0.744261
AKLOMIDE	C7H5ClN2O3	200.583	0.74541
ETOPOSIDE	C29H32O13	588.571	0.747612
BIOTIN	C10H16N2O3S	244.315	0.748451
ACETYLGLUCOSAMINE	C8H15NO6	221.212	0.751559
METHYLDOPATE HYDROCHLORIDE	C12H18ClNO4	275.735	0.751698
LORATADINE	C22H23ClN2O2	382.894	0.756513
MECLOCYCLINE SULFOSALICYLATE	C29H27ClN2O14S	695.061	0.760488
FENOTEROL HYDROBROMIDE	C17H22BrNO4	384.273	0.760768
ONONETIN	C15H14O4	258.276	0.762462
FLOXURIDINE	C9H11FN2O5	246.197	0.762746
ANABASAMINE HYDROCHLORIDE	C16H20ClN3	289.811	0.763069
RITANSERIN	C27H25F2N3OS	477.581	0.763584
PROADIFEN HYDROCHLORIDE	C23H32ClNO2	389.97	0.764817
SULFANITRAN	C14H13N3O5S	335.341	0.764982
CYTIDINE	C9H13N3O5	243.221	0.765134
PHENTERMINE	C10H15N	149.238	0.765182
MECAMYLAMINE HYDROCHLORIDE	C11H22ClN	203.758	0.767103
ZOPICLONE	C17H17ClN6O3	388.816	0.770285
GERANYLGERANIOL	C20H34O	290.493	0.770759
MUCIC ACID	C6H10O8	210.142	0.774723
SAPPANONE A TRIMETHYL ETHER	C19H18O5	326.352	0.774773
PRAMOXINE HYDROCHLORIDE	C17H28ClNO3	329.871	0.774782
TRIFLUPROMAZINE HYDROCHLORIDE	C18H20ClF3N2S	388.886	0.775156
FIPRONIL	C12H4Cl2F6N4OS	437.152	0.77537
ESCULIN MONOHYDRATE	C15H18O10	358.305	0.779248
ISOPROPAMIDE IODIDE	C23H33IN2O	480.437	0.780936
CHLORPROPHAM	C10H12ClNO2	213.666	0.789532
18alpha-GLYCYRRHETINIC ACID	C30H46O4	470.699	0.792083
FLUCYTOSINE	C4H4FN3O	129.094	0.794147
ISOPIMPINELLIN	C13H10O5	246.222	0.794212
PIPERINE	C17H19NO3	285.346	0.798221
METFORMIN HYDROCHLORIDE	C4H12ClN5	165.627	0.799341
VERAPAMIL HYDROCHLORIDE	C27H39ClN2O4	491.076	0.802237
3-METHOXYCATECHOL	C7H8O3	140.14	0.803147
TRICLABENDAZOLE	C14H9Cl3N2OS	359.664	0.803412
LARIXOL ACETATE	C22H36O3	348.53	0.803773
PHENYLBUTYRATE SODIUM	C10H11NaO2	186.188	0.803962
3alpha-ACETOXYDIHYDRODEOXYGEDUNIN	C30H40O7	512.649	0.803978
FENOPROFEN	C15H14O3	242.277	0.805536
AMYGDALIN	C20H27NO11	457.438	0.806639
MARMESIN ACETATE	C16H16O5	288.303	0.807967
LEVOCARNITINE	C7H15NO3	161.202	0.810128
GABAPENTIN	C9H17NO2	171.241	0.814023
5alpha-CHOLESTAN-3beta-OL-6-ONE	C27H46O2	402.666	0.821719
VESAMICOL HYDROCHLORIDE	C17H26ClNO	295.856	0.821914
OFLOXACIN	C18H20FN3O4	361.376	0.831195
TANGERITIN	C20H20O7	372.378	0.834571
DESOXYPEGANINE HYDROCHLORIDE	C11H13ClN2	208.693	0.835358
BIOCHANIN A	C16H12O5	284.271	0.835899
NEROLIDOL	C15H26O	222.374	0.838702
DANTROLENE SODIUM	C14H9N4NaO5	336.241	0.849969
RAMELTEON	C16H21NO2	259.351	0.853176
TELENZEPINE HYDROCHLORIDE	C19H23ClN4O2S	406.938	0.853858
OUABAIN	C29H44O12	584.667	0.858385
SYRINGIC ACID	C9H10O5	198.177	0.861257
TETRAHYDROSAPPANONE A TRIMETHYL ETHER	C19H22O5	330.384	0.863192
THONZYLAMINE HYDROCHLORIDE	C16H23ClN4O	322.841	0.864692
PICROPODOPHYLLOTOXIN	C22H22O8	414.416	0.865782
FAMPRIDINE	C5H6N2	94.117	0.867473
NORCANTHARIDIN	C8H8O4	168.151	0.867922
FLUORESCEIN	C20H12O5	332.316	0.868258
BUTACAINE	C18H30N2O2	306.452	0.869787
SULFAQUINOXALINE SODIUM	C14H11N4NaO2S	322.323	0.871186
KHAYASIN C	C31H40O8	540.66	0.87167
BUSSEIN	C43H54O18	858.899	0.871875
1-AMINOCYCLOBUTANE CARBOXYLIC ACID	C5H9NO2	115.133	0.872814
POMIFERIN	C25H24O6	420.466	0.874891
INOSINE	C10H12N4O5	268.231	0.875436
CHRYSANTHEMIC ACID	C10H16O2	168.238	0.87583
BROMO-3-HYDROXY-4-(SUCCIN-2-YL)-CARYOLANE gamma-LACTONE	C19H27BrO4	399.329	0.879296
METHIONYL-LEUCYLPHENYLALANINE ACETATE	C22H35N3O6S	469.605	0.886878
VINCAMINE	C21H26N2O3	354.453	0.889894
BERBERINE CHLORIDE	C20H18ClNO4	371.824	0.889943
PHYSCION	C16H12O5	284.271	0.890042
THIAMPHENICOL	C12H15Cl2NO5S	356.227	0.890519
EPIGALLOCATECHIN 3,5-DIGALLATE	C29H22O15	610.49	0.892107
ENROFLOXACIN	C19H22FN3O3	359.404	0.894756
NATAMYCIN	C33H47NO13	665.741	0.89972
HYMECROMONE METHYL ETHER	C11H10O3	190.201	0.899995
NICOTINYL ALCOHOL TARTRATE	C10H13NO7	259.218	0.900522
EPOXY (4,5alpha)-4,5-DIHYDROSANTONIN	C15H18O4	262.308	0.903063
MEBEVERINE HYDROCHLORIDE	C25H36ClNO5	466.022	0.906176
DEGUELIN(-)	C23H22O6	394.428	0.906958
TENIPOSIDE	C32H32O13S	656.668	0.908696
ATRAZINE	C8H14ClN5	215.687	0.910114
NAPROXOL	C14H16O2	216.282	0.91338
CATECHIN TETRAMETHYLETHER	C19H22O6	346.384	0.916407
PHENYTOIN SODIUM	C15H11N2NaO2	274.257	0.919266
TERBINAFINE HYDROCHLORIDE	C21H26ClN	327.901	0.921694
CONESSINE	C24H40N2	356.6	0.922498
BACAMPICILLIN HYDROCHLORIDE	C21H28ClN3O7S	501.99	0.923177
3,5-DIHYDROXYFLAVONE	C15H10O4	254.245	0.928694
PACLITAXEL	C47H51NO14	853.929	0.92954
MILTEFOSINE	C21H46NO4P	407.579	0.929681
ALTRETAMINE	C9H18N6	210.284	0.934112
RIBOFLAVIN 5-PHOSPHATE SODIUM	C17H20N4NaO9P	478.334	0.935178
DROPROPIZINE	C13H20N2O2	236.317	0.937385
BORNEOL	C10H18O	154.254	0.937875
GOSSYPETIN	C15H10O8	318.242	0.945611
2-THIOURACIL	C4H4N2OS	128.153	0.946007
ICARIIN	C33H40O15	676.678	0.948955
APHYLLIC ACID	C15H26N2O2	266.387	0.952496
OXAPROZIN	C18H15NO3	293.325	0.954954
DICHLORODIPHENYLDICHLOROETHYLENE	C14H8Cl4	318.032	0.955974
2-HYDROXY-3,4-DIMETHOXYBENZOIC ACID	C9H10O5	198.177	0.959823
BIXIN	C25H30O4	394.515	0.962036
DIHYDROJASMONIC ACID	C12H20O3	212.291	0.962823
NEFOPAM	C17H19NO	253.347	0.964455
HYDROCORTISONE BUTYRATE	C25H36O6	432.562	0.968188
PANTETHINE	C22H42N4O8S2	554.73	0.969068
3,4'-DIHYDROXYFLAVONE	C15H10O4	254.245	0.972166
BROMINDIONE	C15H9BrO2	301.142	0.972733
PHLORIDZIN	C21H24O10	436.419	0.974845
PRENYLETIN	C14H14O4	246.265	0.977964
BISMUTH SUBSALICYLATE	C7H5BiO4	362.096	0.979624
DICHLOROPHENE	C13H10Cl2O2	269.129	0.981411
3-DEOXY-3beta-HYDROXYANGOLENSIC ACID METHYL ESTER	C27H36O7	472.584	0.981645
SOLANESYL ACETATE	C47H76O2	673.129	0.982395
TOLPERISONE HYDROCHLORIDE	C16H24ClNO	281.829	0.983979
FISSINOLIDE	C29H36O8	512.605	0.984099
3-HYDROXY-1,2-DIMETHYL-4(1H)-PYRIDONE	C7H9NO2	139.155	0.984571
DIACERIN	C19H12O8	368.303	0.985447
BRAZILEIN	C16H12O5	284.271	0.985633
METHYLMETHANE SULFONATE	C2H6O3S	110.132	0.985936
BENZTHIAZIDE	C15H14ClN3O4S3	431.942	0.987119
AGMATINE SULFATE	C5H16N4O4S	228.272	0.987657
HINOKITIOL	C10H12O2	164.206	0.99105
ESTRADIOL METHYL ETHER	C19H26O2	286.418	0.993457
SELEGILINE HYDROCHLORIDE	C13H18ClN	223.748	0.995006
CLOPIDOGREL SULFATE	C16H18ClNO6S2	419.906	0.999725
PIRENZEPINE HYDROCHLORIDE	C19H23Cl2N5O2	424.333	0.999818
ACADESINE	C9H14N4O5	258.236	1.00024
ORSELLINIC ACID, ETHYL ESTER	C10H12O4	196.205	1.00061
HAEMATOXYLIN PENTAACETATE	C26H24O12	528.474	1.00118
TRIFLURALIN	C13H16F3N3O4	335.285	1.00471
AMCINONIDE	C28H35FO7	502.585	1.00495
BROMOPRIDE	C14H22BrN3O2	344.254	1.00874
CEFAMANDOLE SODIUM	C18H17N6NaO5S2	484.491	1.00894
IFOSFAMIDE	C7H15Cl2N2O2P	261.09	1.00939
FENDILINE HYDROCHLORIDE	C23H26ClN	351.923	1.01382
MEPHENESIN	C10H14O3	182.221	1.01484
ACETAMINOSALOL	C15H13NO4	271.275	1.01553
BETULIN	C30H50O2	442.732	1.02051
O-BENZYL-l-SERINE	C10H13NO3	195.22	1.02214
TIOCONAZOLE	C16H13Cl3N2OS	387.718	1.02287
METHYLENE BLUE	C16H20ClN3OS	337.874	1.02327
ALBUTEROL (+/-)	C13H21NO3	239.317	1.0294
DERRUSNIN	C19H16O7	356.335	1.03021
NICARDIPINE HYDROCHLORIDE	C26H30ClN3O6	515.999	1.03416
SULFAGUANIDINE	C7H10N4O2S	214.247	1.0343
5alpha-ANDROSTAN-3,17-DIONE	C19H28O2	288.434	1.03558
THYMOQUINONE	C10H12O2	164.206	1.03632
TIGOGENIN	C27H44O3	416.65	1.03748
METHYL ORSELLINATE	C9H10O4	182.178	1.0388
PINDOLOL	C14H20N2O2	248.328	1.04125
PROPAFENONE HYDROCHLORIDE	C21H28ClNO3	377.915	1.04151
TIAPRIDE HYDROCHLORIDE	C15H25ClN2O4S	364.894	1.04392
TRIMIPRAMINE MALEATE	C24H30N2O4	410.518	1.04716
QUIPAZINE MALEATE	C17H19N3O4	329.359	1.05017
DACARBAZINE	C6H10N6O	182.186	1.05257
MELENGESTROL ACETATE	C25H32O4	396.531	1.05324
PAROXETINE HYDROCHLORIDE	C19H21ClFNO3	365.836	1.05545
MYOSMINE	C9H10N2	146.193	1.05577
CLOBETASOL PROPIONATE	C25H32ClFO5	466.982	1.05631
6,4'-DIMETHOXYFLAVONE	C17H14O4	282.299	1.05842
CARYLOPHYLLENE OXIDE	C14H22O	206.331	1.06118
GIBBERELLIC ACID	C19H22O6	346.384	1.0614
DIRITHROMYCIN	C42H78N2O14	835.095	1.06235
CYCLOBENZAPRINE HYDROCHLORIDE	C20H22ClN	311.858	1.06248
XYLAZINE	C12H16N2S	220.339	1.06304
LITHOCHOLIC ACID	C24H40O3	376.585	1.06614
SAPPANONE A DIMETHYL ETHER	C18H16O5	312.325	1.06621
3beta-HYDROXYDEOXODIHYDRODEOXYGEDUNIN	C28H38O6	470.611	1.06733
TRIMEBUTINE MALEATE	C26H33NO9	503.554	1.06952
TACROLIMUS	C44H69NO12	804.04	1.07482
2',4-DIHYDROXY-3,4',6'-TRIMETHOXYCHALCONE	C18H18O6	330.341	1.07563
THALIDOMIDE	C13H10N2O4	258.236	1.0765
FLUDARABINE PHOSPHATE	C10H13FN5O7P	365.217	1.07801
PARAROSANILINE PAMOATE	C42H33N3O6	675.748	1.07887
GUAIOL(-)	C15H26O	222.374	1.08045
DIOSGENIN	C27H42O3	414.634	1.08134
HARMINE	C13H12N2O	212.253	1.0895
PROTIONAMIDE	C9H12N2S	180.273	1.08976
CARYOPHYLLENE [t(-)]	C14H22	190.331	1.09147
FELBAMATE	C11H14N2O4	238.245	1.09259
VECURONIUM BROMIDE	C34H57BrN2O4	637.748	1.10288
ANDROSTA-1,4-DIEN-3,17-DIONE	C19H24O2	284.402	1.10312
RIBOSTAMYCIN SULFATE	C17H36N4O14S	552.559	1.10361
CEFONICID SODIUM	C18H17N6NaO8S3	564.553	1.10697
THIOCTIC ACID	C8H14O2S2	206.328	1.10866
CLONAZEPAM	C15H10ClN3O3	315.718	1.11017
OXYPHENCYCLIMINE HYDROCHLORIDE	C20H29ClN2O3	380.919	1.1119
MEPIVACAINE HYDROCHLORIDE	C15H23ClN2O	282.816	1.11201
ESTRADIOL PROPIONATE	C21H28O3	328.456	1.11272
PLUMBAGIN	C11H8O3	188.185	1.11433
TETRAHYDROGAMBOGIC ACID	C38H48O8	632.801	1.1155
PREDNISOLONE HEMISUCCINATE	C25H32O8	460.529	1.11576
KETOROLAC TROMETHAMINE	C19H24N2O6	376.413	1.12177
PYRROMYCIN	C30H35NO11	585.614	1.12654
CAPSANTHIN	C40H56O3	584.891	1.12855
MORANTEL CITRATE	C18H24N2O7S	412.465	1.13006
XANTHOPTERIN	C6H5N5O2	179.139	1.13022
CEPHALORIDINE	C19H17N3O4S2	415.493	1.13084
PHENYLBUTAZONE	C19H20N2O2	308.383	1.13305
METHENAMINE	C6H12N4	140.189	1.13431
EPOXYGEDUNIN	C28H34O8	498.578	1.13503
AVOCADYNE	C17H32O3	284.443	1.14114
HARPAGOSIDE	C23H28O11	480.473	1.1431
4-HYDROXY-6-METHYLPYRAN-2-ONE	C6H6O3	126.113	1.1431
SOLANESOL	C45H74O	631.091	1.14448
SELAMECTIN	C43H63NO11	769.982	1.14629
ERGOCALCIFEROL	C28H44O	396.662	1.14814
OMEPRAZOLE	C17H19N3O3S	345.423	1.14912
ACETYLPHENYLALANINE	C11H13NO3	207.231	1.15006
RETINOL	C20H30O	286.462	1.1523
MESALAMINE	C7H7NO3	153.139	1.15272
ISOKOBUSONE	C14H22O2	222.33	1.15392
CITRININ	C13H14O5	250.254	1.15814
ERYTHROSE	C4H8O4	120.106	1.15843
SULFAMETER	C11H12N4O3S	280.307	1.15905
VULPINIC ACID	C19H14O5	322.32	1.16228
HECOGENIN	C27H42O4	430.633	1.16263
GALANTHAMINE HYDROBROMIDE	C17H22BrNO3	368.274	1.16264
CINNAMIC ACID	C9H8O2	148.163	1.16582
3,7-DIHYDROXYFLAVONE	C15H10O4	254.245	1.16838
LUPANINE PERCHLORATE	C15H25ClN2O5	348.83	1.17045
COTININE	C10H12N2O	176.22	1.17209
CLOFAZIMINE	C27H22Cl2N4	473.409	1.17279
ETHISTERONE	C21H28O2	312.456	1.17533
ASIATIC ACID	C30H48O5	488.714	1.17536
CARNITINE (dl) HYDROCHLORIDE	C7H16ClNO3	197.663	1.17576
ISOSAFROLE	C10H10O2	162.19	1.17711
AZELAIC ACID	C9H16O4	188.225	1.17828
ALANYL-dl-LEUCINE	C9H18N2O3	202.255	1.17953
METAMECONINE	C10H10O4	194.189	1.18186
MECLOFENAMATE SODIUM	C14H10Cl2NNaO2	318.137	1.18209
HESPERETIN	C16H14O6	302.286	1.18401
METHYL PARATHIONE	C8H10NO5PS	263.21	1.18485
4-METHYLDAPHNETIN	C10H8O4	192.173	1.18943
QUEBRACHITOL	C7H14O6	194.186	1.19095
DERRUBONE	C21H18O6	366.374	1.19249
GARCINOLIC ACID	C38H46O9	646.785	1.19413
NILUTAMIDE	C12H10F3N3O4	317.226	1.19524
HYDROXYCHLOROQUINE SULFATE	C18H28ClN3O5S	433.958	1.19554
PHENOTHRIN	C23H26O3	350.462	1.19928
IRETOL	C7H8O4	156.139	1.19975
RONIDAZOLE	C6H8N4O4	200.155	1.20018
ESTRADIOL ACETATE	C20H26O3	314.428	1.20026
CLOPAMIDE	C14H20ClN3O3S	345.851	1.20451
HYDROXYTACRINE MALEATE	C17H18N2O5	330.343	1.20766
DESACETYLCOLFORSIN	C20H32O6	368.474	1.20831
TRAMADOL HYDROCHLORIDE	C16H26ClNO2	299.844	1.21075
VENLAFAXINE	C17H27NO2	277.41	1.21425
PERPHENAZINE	C21H26ClN3OS	403.978	1.21661
KAINIC ACID	C10H15NO4	213.235	1.21982
THEAFLAVIN MONOGALLATES	C36H28O16	716.615	1.22455
BROXYQUINOLINE	C9H5Br2NO	302.954	1.22563
3-NOR-3-OXOPANASINSAN-6-OL	C14H22O2	222.33	1.22808
PREGNENOLONE SULFATE, SODIUM SALT	C21H31NaO5S	418.532	1.22845
PHTHALYLSULFATHIAZOLE	C17H13N3O5S2	403.438	1.23014
XANTHURENIC ACID	C10H7NO4	205.172	1.23034
L(+/-)-ALLIIN	C6H11NO3S	177.223	1.23255
VALERYL SALYCILATE	C12H14O4	222.243	1.23395
CHLOROGENIC ACID	C16H18O9	354.316	1.23692
RANITIDINE	C13H22N4O3S	314.409	1.23846
3,3'-DIINDOLYLMETHANE	C17H14N2	246.315	1.24098
PROPAZINE	C9H16ClN5	229.714	1.24661
CITALOPRAM	C20H21FN2O	324.402	1.2488
CEVADINE	C32H49NO9	591.749	1.25213
2-ACETYLPYRROLE	C6H7NO	109.129	1.25577
METHOPRENE (S)	C19H34O3	310.481	1.25835
GUAIAZULENE	C15H18	198.311	1.25921
ALAPROCLATE	C13H18ClNO2	255.747	1.26352
SHIKIMIC ACID	C7H10O5	174.155	1.26378
HARMALINE	C13H14N2O	214.269	1.26496
ALFLUZOSIN	C19H27N5O4	389.458	1.26508
DIHYDROXY (3alpha,12alpha)PREGNAN-20-ONE	C21H34O3	334.503	1.26556
MENTHOL(-)	C10H20O	156.27	1.26593
IDEBENONE	C19H30O5	338.448	1.26776
ANISOMYCIN	C14H19NO4	265.312	1.26836
PHLORETIN	C15H14O5	274.276	1.26959
N-METHYLBENZYLAMINE HYDROCHLORIDE	C8H12ClN	157.645	1.26996
HEMATEIN	C16H12O6	300.27	1.27342
3-DEOXO-3beta-ACETOXYDEOXYDIHYDROGEDUNIN	C30H40O7	512.649	1.27553
BETAMETHASONE 17,21-DIPROPIONATE	C28H37FO7	504.601	1.27964
ISOBUTYLMETHYLXANTHINE	C10H14N4O2	222.249	1.28244
SULPIRIDE	C15H23N3O4S	341.432	1.28491
ENOXACIN	C15H17FN4O3	320.326	1.28519
8beta-HYDROXYCARAPIN, 3,8-HEMIACETAL	C27H32O8	484.551	1.2902
AZLOCILLIN SODIUM	C20H22N5NaO6S	483.482	1.29026
CHOLIC ACID	C24H40O5	408.583	1.29206
DEBRISOQUIN SULFATE	C10H15N3O4S	273.313	1.29215
UTILIN	C41H52O17	816.861	1.29547
KHIVORIN	C32H42O10	586.686	1.29562
BENDROFLUMETHIAZIDE	C15H14F3N3O4S2	421.42	1.29793
CEFTRIAXONE SODIUM TRIHYDRATE	C18H22N8Na2O10S3	652.595	1.30049
HYDROQUINIDINE	C20H26N2O2	326.442	1.30214
LABETALOL HYDROCHLORIDE	C19H25ClN2O3	364.876	1.30536
IOPANIC ACID	C11H12I3NO2	570.937	1.30538
ACETRIAZOIC ACID	C9H6I3NO3	556.866	1.30719
SULOCTIDIL	C20H35NOS	337.572	1.3073
CHLORPROTHIXENE HYDROCHLORIDE	C18H19Cl2NS	352.329	1.30989
GAMBOGIC ACID	C38H44O8	628.77	1.3108
LARIXINIC ACID	C6H6O3	126.113	1.31223
SPIPERONE	C23H26FN3O2	395.481	1.31432
PECTOLINARIN	C29H34O15	622.585	1.31632
ACETANILIDE	C8H9NO	135.167	1.31904
STIGMASTEROL	C29H48O	412.705	1.3193
PATULIN	C7H6O4	154.123	1.32043
TULOBUTEROL	C12H19Cl2NO	264.197	1.32072
CEFPODOXIME PROXETIL	C21H27N5O9S2	557.605	1.32082
RIBAVIRIN	C8H12N4O5	244.209	1.3241
DIALLYL SULFIDE	C6H10S	114.211	1.3281
N-PHENYLANTHRANILIC ACID	C13H11NO2	213.238	1.33026
IRIGENIN, 7-BENZYL ETHER	C25H22O8	450.449	1.33059
HARMALOL HYDROCHLORIDE	C12H13ClN2O	236.703	1.33179
NOBILETIN	C21H22O8	402.405	1.33848
ECONAZOLE NITRATE	C18H16Cl3N3O4	444.705	1.33902
TENOXICAM	C13H11N3O4S2	337.378	1.33921
CHLOROXINE	C9H5Cl2NO	214.052	1.34285
PROTRYPTYLINE HYDROCHLORIDE	C19H22ClN	299.847	1.34319
HEDERAGENIN	C30H48O4	472.715	1.34369
DIMETHOATE	C5H12NO3PS2	229.258	1.34456
1R,2S-PHENYLPROPYLAMINE	C9H13NO	151.21	1.34625
2',4-DIHYDROXYCHALCONE	C15H12O3	240.261	1.3475
LEVONORDEFRIN	C9H13NO3	183.209	1.34935
TRAZODONE HYDROCHLORIDE	C19H23Cl2N5O	408.334	1.35354
ACETYLTRYPTOPHAN	C13H14N2O3	246.268	1.35618
beta-DIHYDROGEDUNOL	C28H38O7	486.611	1.35733
CAFESTOL	C20H28O3	316.444	1.36027
DESONIDE	C24H32O6	416.519	1.36037
EDOXUDINE	C11H16N2O5	256.261	1.36252
ETHAMBUTOL HYDROCHLORIDE	C10H26Cl2N2O2	277.237	1.36318
PYRIDOSTIGMINE BROMIDE	C9H13BrN2O2	261.12	1.36401
FLUOXETINE	C17H19ClF3NO	345.795	1.367
SUCCINYLSULFATHIAZOLE	C13H13N3O5S2	355.394	1.36756
TROXERUTIN	C33H42O19	742.691	1.36798
ZINC UNDECYLENATE	C22H38O4Zn	431.916	1.36966
GLUCONOLACTONE	C6H10O6	178.143	1.37177
PROTOPORPHYRIN IX	C34H34N4O4	562.674	1.37349
ANTIAROL	C9H12O4	184.194	1.37492
LOBENDAZOLE	C10H11N3O2	205.218	1.37795
METHOXSALEN	C12H8O4	216.195	1.37953
TOLAZAMIDE	C14H21N3O3S	311.406	1.38284
ISOXICAM	C14H13N3O5S	335.341	1.38424
1,2alpha-EPOXYDEACETOXYDIHYDROGEDUNIN	C26H32O7	456.541	1.38576
MUPIROCIN	C26H44O9	500.635	1.38624
6-AMINONICOTINAMIDE	C6H7N3O	137.142	1.39055
HAEMATOMMIC ACID, ETHYL ESTER	C11H12O5	224.215	1.39269
GOSSYPIN	C21H20O13	480.386	1.39518
DIHYDROMUNDULETONE	C25H28O6	424.498	1.39573
SILDENAFIL	C22H30N6O4S	474.586	1.39913
ISOFORMONONETIN	C16H12O4	268.272	1.40084
LOBELINE HYDROCHLORIDE	C22H28ClNO2	373.927	1.40349
PIRACETAM	C6H10N2O2	142.159	1.4049
BROMHEXINE HYDROCHLORIDE	C14H21Br2ClN2	412.598	1.41369
ISOFLUPREDNONE ACETATE	C23H29FO6	420.482	1.4173
SULFAPHENAZOLE	C15H14N4O2S	314.368	1.41825
CEPHALOSPORIN C SODIUM	C16H20N3NaO8S	437.407	1.41977
SULCONAZOLE NITRATE	C18H16Cl3N3O3S	460.77	1.42018
MELIBIOSE	C12H22O11	342.303	1.42295
PALMATINE	C21H24NO5	370.429	1.42444
BERGAPTOL	C11H6O4	202.168	1.4326
RUBESCENSIN A	C20H28O6	364.443	1.43536
ZILEUTON	C11H12N2O2S	236.294	1.43797
DEACETOXY-7-OXOGEDUNIN	C26H30O6	438.525	1.44169
TRYPTAMINE	C10H12N2	160.221	1.44175
MADECASSIC ACID	C30H48O6	504.713	1.44328
beta-ESCIN	C55H86O24	1131.28	1.44352
3beta-HYDROXYISOALLOSPIROST-9(11)-ENE	C27H42O3	414.634	1.44552
PANCURONIUM BROMIDE	C35H60Br2N2O4	732.687	1.44806
SACCHARIN	C7H5NO3S	183.187	1.45038
QUERCETIN TETRAMETHYL (5,7,3',4') ETHER	C19H18O7	358.351	1.45105
3,4-DIMETHOXYCINNAMIC ACID	C11H12O4	208.216	1.45429
ALOIN	C21H22O10	434.403	1.45641
PARTHENOLIDE	C15H20O3	248.325	1.45798
IRIGINOL HEXAACEATATE	C27H22O14	570.468	1.45836
FLUNISOLIDE	C24H31FO6	434.509	1.45889
1-MONOPALMITIN	C19H38O4	330.512	1.45933
KHELLIN	C14H12O5	260.249	1.45979
ESTRADIOL BENZOATE	C25H28O3	376.5	1.46034
EPIANDROSTERONE	C19H30O2	290.45	1.46071
LOVASTATIN	C24H36O5	404.552	1.46409
ANGOLENSIN (R)	C16H16O4	272.304	1.46429
LEVAMISOLE HYDROCHLORIDE	C11H13ClN2S	240.757	1.47266
2-METHOXYRESORCINOL	C7H8O3	140.14	1.47313
EPIAFZELECHIN (2R,3R)(-)	C15H14O5	274.276	1.47456
LISINOPRIL	C21H31N3O5	405.498	1.47506
METHAPYRILENE HYDROCHLORIDE	C14H20ClN3S	297.853	1.47525
ENALAPRIL MALEATE	C24H32N2O9	492.531	1.47928
PODOTOTARIN	C40H58O2	570.907	1.47937
PREGABALIN	C8H17NO2	159.23	1.47942
OXANTEL PAMOATE	C36H32N2O7	604.666	1.47982
IRIGENIN	C18H16O8	360.323	1.48065
PYRIDOXINE	C8H11NO3	169.182	1.48292
DIBENZOYLMETHANE	C15H12O2	224.262	1.486
BILIRUBIN	C33H36N4O6	584.678	1.49206
PERUVOSIDE	C30H44O9	548.68	1.49291
ETIDRONATE DISODIUM	C2H6Na2O7P2	249.993	1.49461
SUXIBUZONE	C24H26N2O6	438.485	1.49517
ETHYLNOREPINEPHRINE HYDROCHLORIDE	C10H16ClNO3	233.697	1.49546
CUNEATIN METHYL ETHER	C18H14O6	326.309	1.49732
RIBOFLAVIN	C17H20N4O6	376.372	1.5009
SMILAGENIN	C27H44O3	416.65	1.50146
QUASSIN	C22H28O6	388.465	1.50243
MEPHENTERMINE SULFATE	C11H19NO4S	261.342	1.50421
MUUROLLADIE-3-ONE	C15H22O	218.342	1.50442
CHOL-11-ENIC ACID	C24H36O3	372.553	1.50534
CEPHALEXIN	C16H17N3O4S	347.396	1.50949
APIOLE	C12H14O4	222.243	1.5136
EUPARIN	C13H12O3	216.239	1.51526
INDOLE-3-CARBINOL	C9H9NO	147.178	1.51571
NEOHESPERIDIN DIHYDROCHALCONE	C28H36O15	612.59	1.51651
GARLICIN	C6H10S2	146.275	1.52442
3-ISOBUTYL-1-METHYLXANTHINE (IBMX)	C10H14N4O2	222.249	1.52495
AURAPTENE	C19H22O3	298.385	1.5284
STROPHANTHIDINIC ACID LACTONE ACETATE	C25H32O7	444.53	1.53132
DICHLORODIPHENYLTRICHLOROETHANE	C14H9Cl5	354.493	1.53375
TRANEXAMIC ACID	C8H15NO2	157.214	1.53448
ERYTHROMYCIN ESTOLATE	C52H97NO18S	1056.41	1.53732
6alpha-METHYLPREDNISOLONE ACETATE	C24H32O6	416.519	1.54115
3-METHYLXANTHINE	C6H6N4O2	166.14	1.54164
NORHARMAN	C11H8N2	168.2	1.54645
URSOLIC ACID	C30H48O3	456.715	1.54645
TRIPTOPHENOLIDE	C20H24O3	312.412	1.54802
LEUCOVORIN CALCIUM	C20H21CaN7O7	511.513	1.54804
MINOCYCLINE HYDROCHLORIDE	C23H28ClN3O7	493.949	1.54804
DIGITONIN	C56H92O29	1229.34	1.54922
NIMUSTINE	C9H13ClN6O2	272.696	1.54953
AMSACRINE	C22H20N2O3S	392.48	1.55225
LINAMARIN	C10H17NO6	247.25	1.55407
1-PHENYLBIGUANIDE HYDROCHLORIDE	C8H12ClN5	213.671	1.55491
3-DESHYDROXYSAPPANOL TRIMETHYL ETHER	C19H22O5	330.384	1.55559
CATECHIN PENTAACETATE	C25H24O11	500.463	1.55672
DESACETYL (7)KHIVORINIC ACID, METHYL ESTER	C28H40O10	536.625	1.56148
PREDNISOLONE SODIUM PHOSPHATE	C21H27Na2O8P	484.398	1.56203
CEPHALOTAXINE	C18H21NO4	315.372	1.56336
BUCLADESINE	C18H24N5O8P	469.394	1.56543
ARCAINE SULFATE	C6H18N6O4S	270.312	1.56708
HALCINONIDE	C24H32ClFO5	454.971	1.56752
EPIGALLOCATECHIN-3-MONOGALLATE	C22H18O11	458.382	1.56808
FOSCARNET SODIUM	CNa3O5P	191.951	1.56865
THIOPENTAL SODIUM	C11H17N2NaO2S	264.324	1.57351
PUTRESCINE DIHYDROCHLORIDE	C4H14Cl2N2	161.076	1.57689
CEDROL	C15H26O	222.374	1.57692
METHAZOLAMIDE	C5H8N4O3S2	236.273	1.5785
HERNIARIN	C10H8O3	176.173	1.57948
4,4'-DIISOTHIOCYANOSTILBENE-2,2'-SUFONIC ACID SODIUM SALT	C16H8N2Na2O6S4	498.488	1.5798
CONIFERYL ALCOHOL	C9H10O3	166.178	1.58166
2,5-DIHYDROXY-3,4-DIMETHOXY-4'-ETHOXYBENZOPHENONE	C17H18O6	318.329	1.58301
BAICALEIN	C15H10O5	270.244	1.585
3-OXOURSAN (28-13)OLIDE	C30H44O3	452.683	1.5872
OXYPHENONIUM BROMIDE	C21H34BrNO3	428.414	1.58781
ANABASINE HYDROCHLORIDE	C10H15ClN2	198.697	1.5897
TANSHINONE IIA SULFONATE SODIUM	C19H17NaO6S	396.398	1.59019
PACHYRRHIZIN	C19H12O6	336.304	1.59298
COLISTIN SULFATE	C52H102N16O21S2	1351.62	1.59379
CHOLEST-5-EN-3-ONE	C27H44O	384.651	1.59423
SULFAMETHOXYPYRIDAZINE	C11H12N4O3S	280.307	1.59431
PHENYLBUTYRIC ACID	C10H12O2	164.206	1.59753
CHRYSOPHANOL	C15H10O4	254.245	1.59975
ACETYLGLUTAMIC ACID	C7H11NO5	189.169	1.60273
XYLOCARPUS A	C31H38O11	586.642	1.60341
ARBUTIN	C12H16O7	272.257	1.60443
NIMESULIDE	C13H12N2O5S	308.315	1.60481
3-PINANONE OXIME	C10H17NO	167.253	1.60531
KOBUSONE	C14H22O2	222.33	1.60695
PROPANTHELINE BROMIDE	C23H30BrNO3	448.404	1.60714
SMILAGENIN ACETATE	C29H46O4	458.688	1.60724
METHYLBENZETHONIUM CHLORIDE	C28H44ClNO2	462.121	1.60846
3-METHYLORSELLINIC ACID	C9H10O4	182.178	1.61031
TRIMEDLURE	C12H21ClO2	232.753	1.61062
DIHYDROGEDUNINIC ACID, METHYL ESTER	C26H36O8	476.572	1.61118
EPICHOLESTANOL	C27H48O	388.683	1.61361
CHLORANIL	C6Cl4O2	245.878	1.61398
BATYL ALCOHOL	C21H44O3	344.583	1.61441
KETOPROFEN	C16H14O3	254.288	1.61614
BROMPERIDOL	C21H23BrFNO2	420.325	1.61696
TRETINON	C20H28O2	300.445	1.61876
2-METHYL-4-(PIPERIDIN-1-YLCARBOXY)-5-ISOPROPYLPHENYLTRIMETHYLAMMONIUM CHLORIDE	C19H31ClN2O2	354.924	1.62003
ROFECOXIB	C17H14O4S	314.363	1.62205
DIHYDROGAMBOGIC ACID	C38H46O8	630.786	1.62493
3,4-DIDESMETHYL-5-DESHYDROXY-3'-ETHOXYSCLEROIN	C15H14O5	274.276	1.62508
RHODINYL ACETATE	C12H22O2	198.308	1.62779
PUERARIN	C21H20O9	416.388	1.6289
AMINOPENTAMIDE	C19H26N2O5S	394.493	1.63094
GINKGOLIC ACID	C22H34O3	346.514	1.6327
BUPIVACAINE HYDROCHLORIDE	C18H29ClN2O	324.898	1.63426
2-METHOXY-5 (6)EPOXY-TETRAHYDROCARYOPHYLLENE	C16H28O2	252.4	1.63575
PROSCILLARIDIN	C29H40O9	532.637	1.63594
FERULIC ACID	C10H10O4	194.189	1.63998
TRIENTINE HYDROCHLORIDE	C6H20Cl2N4	219.159	1.64862
HYDROCORTISONE VALERATE	C26H38O6	446.589	1.64952
BUMETANIDE	C17H20N2O5S	364.423	1.65001
ACEMETACIN	C21H18ClNO6	415.834	1.65128
TOLFENAMIC ACID	C14H12ClNO2	261.71	1.65268
CHENODIOL	C24H40O4	392.584	1.65391
5-AMINOPENTANOIC ACID HYDROCHLORIDE	C5H12ClNO2	153.61	1.65446
JUGLONE	C10H6O3	174.158	1.65469
1,7-DIDEACETOXY-1,7-DIOXO-3-DEACETYLKHIVORIN	C26H32O7	456.541	1.6553
SULFAMONOMETHOXINE	C11H12N4O3S	280.307	1.65643
3-AMINOPROPANESULPHONIC ACID	C3H9NO3S	139.174	1.65684
DEOXYANDIROBIN LACTONE	C26H32O6	440.541	1.65714
ANDIROBIN	C27H32O7	468.552	1.65929
EQUILIN	C18H20O2	268.359	1.65996
HYOSCYAMINE	C17H23NO3	289.378	1.66247
ACETYL-L-LEUCINE	C8H15NO3	173.214	1.6632
PERHEXILINE MALEATE	C23H39NO4	393.572	1.6633
STRYCHNINE	C21H22N2O2	334.422	1.66584
KARANJIN	C17H10O4	278.267	1.6684
6,2'-DIMETHOXYFLAVONE	C17H14O4	282.299	1.66987
DEXAMETHASONE ACETATE	C24H31FO6	434.509	1.67254
CYPROHEPTADINE HYDROCHLORIDE	C21H22ClN	323.869	1.67449
CETRIMONIUM BROMIDE	C19H42BrN	364.457	1.67584
PELLETIERINE HYDROCHLORIDE	C8H16ClNO	177.676	1.67723
DENATONIUM BENZOATE	C28H34N2O3	446.595	1.67859
CEFSULODIN SODIUM	C22H19N4NaO8S2	554.537	1.67879
GUVACINE HYDROCHLORIDE	C6H10ClNO2	163.605	1.6835
FLORFENICOL	C12H14Cl2FNO4S	358.218	1.68807
HYCANTHONE	C20H24N2O2S	356.49	1.68902
FEXOFENADINE HYDROCHLORIDE	C32H40ClNO4	538.133	1.69045
10-HYDROXYCAMPTOTHECIN	C20H16N2O5	364.361	1.6906
GRAYANOTOXIN I	C22H36O7	412.528	1.69063
NORETHINDRONE ACETATE	C22H28O3	340.467	1.6914
CHRYSANTHEMYL ALCOHOL	C10H18O	154.254	1.69145
CHRYSAROBIN	C15H12O3	240.261	1.69221
7-DESACETOXY-6,7-DEHYDROGEDUNIN	C26H30O5	422.526	1.69334
MELEZITOSE	C18H32O16	504.446	1.69927
2,5-DI-t-BUTYL-4-HYDROXYANISOLE	C15H24O2	236.357	1.70124
GLYCOPYRROLATE	C19H28BrNO3	398.344	1.70236
N-FORMYLMETHIONYLPHENYLALANINE	C15H20N2O4S	324.402	1.70331
PURPURIN	C14H8O5	256.217	1.70352
DIPLOSALSALATE	C16H12O6	300.27	1.71365
METHYLATROPINE NITRATE	C18H26N2O6	366.418	1.71384
CULMORIN	C15H26O2	238.373	1.71414
HUPERZINE A	C15H18N2O	242.324	1.71419
8-CYCLOPENTYLTHEOPHYLLINE	C12H16N4O2	248.287	1.71799
CARPROFEN	C15H12ClNO2	273.721	1.72251
HELICIN	C13H16O7	284.268	1.72609
ARABITOL(D)	C5H12O5	152.148	1.72826
MESNA	C2H5NaO3S2	164.178	1.73196
VIOLASTYRENE	C17H18O3	270.331	1.73398
PERSEITOL	C7H16O7	212.201	1.7347
3alpha-HYDROXY-3-DEOXYANGOLENSIC ACID METHYL ESTER	C27H36O7	472.584	1.73516
CARNOSINE	C9H14N4O3	226.237	1.73523
FOLIC ACID	C19H19N7O6	441.407	1.73621
DIPHENYLUREA	C13H12N2O	212.253	1.73715
ALANYL-dl-PHENYLALANINE	C12H16N2O3	236.273	1.74092
LAPPACONITINE	C32H44N2O8	584.716	1.74153
N,N-HEXAMETHYLENEAMILORIDE	C12H18ClN7O	311.777	1.7419
BETAMIPRON	C10H11NO3	193.204	1.74312
DEOXYSAPPANONE B 7,3'-DIMETHYL ETHER ACETATE	C20H20O6	356.379	1.74385
PALMATINE CHLORIDE	C21H22ClNO4	387.867	1.74423
FRAXETIN	C10H8O5	208.172	1.74433
PIRENPERONE	C23H24FN3O2	393.465	1.74627
PRAVASTATIN SODIUM	C23H35NaO7	446.521	1.7485
13-METHYL-4,4-BISNOR-8,11,13-PODOCARPATRIEN-3-ONE	C16H20O	228.337	1.7504
OLEANOLIC ACID ACETATE	C32H50O4	498.753	1.7528
EPICATECHIN MONOGALLATE	C22H18O10	442.383	1.75423
BENZBROMARONE	C17H12Br2O3	424.091	1.75629
AURIN TRICARBOXYLIC ACID	C22H14O9	422.351	1.76073
CHOLIC ACID, METHYL ESTER	C25H42O5	422.61	1.76135
URSOCHOLANIC ACID	C24H40O2	360.585	1.76253
ARTEMISININ	C15H22O5	282.34	1.76567
MOXIFLOXACIN HYDROCHLORIDE	C23H29ClFN3O4	465.957	1.76568
LANATOSIDE C	C49H76O20	985.14	1.76898
DIOSMETIN	C16H12O6	300.27	1.76917
LUNARINE	C25H31N3O4	437.544	1.76988
2-METHYL GRAMINE	C12H16N2	188.275	1.77059
ALIZARIN	C14H8O4	240.217	1.77146
VERATRIC ACID	C9H10O4	182.178	1.77473
METHYLXANTHOXYLIN	C11H14O4	210.232	1.77509
OBTUSAQUINONE	C16H14O3	254.288	1.77611
HECOGENIN ACETATE	C29H44O5	472.671	1.77642
GEMIFLOXACIN MESYLATE	C19H24FN5O7S	485.495	1.77687
N-METHYLISOLEUCINE	C7H15NO2	145.203	1.77939
MEXICANOLIDE	C27H32O7	468.552	1.77969
S-ISOCORYDINE (+)	C20H23NO4	341.411	1.77989
CHLORMEZANONE	C11H12ClNO3S	273.74	1.78085
GINKGOLIDE A	C20H24O11	440.408	1.78239
LATHOSTEROL	C27H46O	386.667	1.78407
HISTAMINE DIHYDROCHLORIDE	C5H11Cl2N3	184.07	1.78823
LANOSTEROL ACETATE	C32H52O2	468.77	1.79043
3,4-DIHYDROXYCARANE	C10H18O2	170.254	1.79218
AMINOLEVULINIC ACID HYDROCHLORIDE	C5H10ClNO3	167.593	1.7926
PERINDOPRIL ERBUMINE	C23H43N3O5	441.616	1.79415
CORALYNE CHLORIDE	C22H22ClNO4	399.878	1.79479
HYDROLYSIS PRODUCT OF BUSSEIN	C32H40O14	648.667	1.80137
GEDUNOL	C28H36O7	484.595	1.80152
GLIPIZIDE	C21H27N5O4S	445.544	1.80503
QUINAMIDE ISOPROPYLIDENE	C10H17NO5	231.251	1.80561
ROTENONIC ACID, METHYL ETHER	C24H26O6	410.471	1.8057
BENZYL ISOTHIOCYANATE	C8H7NS	149.216	1.80797
SKATOLE	C9H9N	131.179	1.80879
3-BROMO-3,4,4-TRIMETHYL-3,4-DIHYDRODIAZETE-1.2-DIOXIDE	C5H9BrN2O2	209.044	1.81173
PEONOL METHYL ETHER	C10H12O3	180.205	1.81387
ERGOSTEROL ACETATE	C32H50O2	466.754	1.81604
SILIBININ	C25H22O10	482.448	1.81638
DEOXYGEDUNOL ACETATE	C30H38O7	510.633	1.82596
CYSTEAMINE HYDROCHLORIDE	C2H8ClNS	113.61	1.82621
DEHYDROABIETAMIDE	C20H29NO	299.46	1.82954
SALVINORIN A	C23H28O8	432.475	1.82985
SULFADOXINE	C12H14N4O4S	310.334	1.8309
RUTILANTINONE	C22H20O9	428.399	1.83348
SPERMIDINE TRIHYDROCHLORIDE	C7H22Cl3N3	254.632	1.83575
HEPTACHLOR	C10H5Cl7	373.322	1.83912
METHYLPREDNISOLONE SODIUM SUCCINATE	C26H33NaO8	496.538	1.8428
BRAZILIN	C16H14O5	286.287	1.84544
TOLTRAZURIL	C18H14F3N3O4S	425.389	1.84579
EBSELEN	C13H9NOSe	274.183	1.84695
GENETICIN	C20H44N4O18S2	692.718	1.8535
GITOXIN	C41H64O14	780.959	1.85685
beta-AMYRIN	C30H50O	426.732	1.85838
ESCULETIN	C9H6O4	178.146	1.86046
3beta-HYDROXY-23,24-BISNORCHOL-5-ENIC ACID	C22H34O3	346.514	1.86098
2,3-DIMERCAPTOSUCCINIC ACID	C4H6O4S2	182.218	1.8623
GLUCITOL-4-GUCOPYANOSIDE	C12H24O11	344.318	1.86776
UBIDECARENEONE	C59H90O4	863.373	1.87101
CHOLESTERYL ACETATE	C29H48O2	428.705	1.87465
4-(3-BUTOXY-4-METHOXYBENZYL)IMIDAZOLIDIN-2-ONE	C15H22N2O3	278.354	1.87508
LEVULINIC ACID, 3-BENZYLIDENYL-	C12H12O3	204.228	1.87575
ALLOXAN	C4H2N2O4	142.072	1.87911
PYROCATECHUIC ACID	C7H6O4	154.123	1.8796
CEFUROXIME AXETIL	C20H22N4O10S	510.483	1.87972
EXALAMIDE	C13H19NO2	221.302	1.88413
IMIDAZOL-4-YLACETIC ACID SODIUM SALT	C5H5N2NaO2	148.098	1.88455
LORGLUMIDE SODIUM	C22H31Cl2N2NaO4	481.399	1.88633
BENFLUOREX HYDROCHLORIDE	C19H21ClF3NO2	387.833	1.89434
7,8-DIHYDROXYFLAVONE	C15H10O4	254.245	1.898
DEOXYCHOLIC ACID	C24H40O4	392.584	1.90393
GLAFENINE	C19H17ClN2O4	372.811	1.90559
XANTHONE	C13H8O2	196.208	1.9069
HYPOXANTHINE	C5H4N4O	136.114	1.90746
ITRACONAZOLE	C35H38Cl2N8O4	705.65	1.90751
ADONITOL	C5H12O5	152.148	1.91007
NORFLOXACIN	C16H18FN3O3	319.339	1.9138
ISOGUVACINE HYDROCHLORIDE	C6H10ClNO2	163.605	1.91592
PICROTOXININ	C15H16O6	292.291	1.91984
CEFOXITIN SODIUM	C16H16N3NaO7S2	449.44	1.92812
THEANINE	C7H14N2O3	174.201	1.92815
DOCOSANOL	C22H46O	326.611	1.92958
CYPROTERONE	C22H27ClO3	374.912	1.932
PENICILLAMINE	C5H11NO2S	149.213	1.93285
SALSOLINE	C11H15NO2	193.248	1.93415
PHYTOL	C19H38O	282.514	1.93543
2,4-DINITROPHENOL	C6H4N2O5	184.109	1.93836
TRIACETYLRESVERATROL	C20H18O6	354.363	1.93981
3-HYDROXY-3',4'-DIMETHOXYFLAVONE	C17H14O5	298.298	1.94286
EPIGALLOCATECHIN	C15H14O7	306.275	1.94325
CHAULMOOGRIC ACID	C18H32O2	280.455	1.94969
2,3-DIHYDROXY-4-METHOXY-4'-ETHOXYBENZOPHENONE	C16H16O5	288.303	1.95005
METHOXAMINE HYDROCHLORIDE	C11H18ClNO3	247.724	1.95026
OLEANOIC ACID	C30H48O3	456.715	1.95301
CITRULLINE	C6H13N3O3	175.189	1.9609
FUMAZENIL	C15H14FN3O3	303.296	1.96205
OXOLINIC ACID	C13H11NO5	261.236	1.96539
XANTHYLETIN	C14H12O3	228.25	1.96631
3,7-EPOXYCARYOPHYLLAN-6-ONE	C15H24O2	236.357	1.96769
BENFLURALIN	C13H16F3N3O4	335.285	1.96833
CAPERATIC ACID	C21H38O7	402.533	1.97137
2,4-DICHLOROPHENOXYACETIC ACID, METHYL ESTER	C9H8Cl2O3	235.068	1.97163
MECHLORETHAMINE	C5H11Cl2N	156.056	1.97309
4-AMINOETHYLBENZENESULFONYL FLUORIDE HYDROCHLORIDE	C8H11ClFNO2S	239.698	1.97426
DIMAPRIT DIHYDROCHLORIDE	C6H17Cl2N3S	234.192	1.97475
4'-DEMETHYLEPIPODOPHYLLOTOXIN	C21H20O8	400.389	1.97909
BICUCULLINE(-) METHIODIDE	C21H20INO6	509.301	1.98007
ACETOSYRINGONE	C10H12O4	196.205	1.98333
ISOTECTORIGENIN, 7-METHYL ETHER	C18H16O6	328.325	1.98701
N-ACETYLPROLINE	C7H11NO3	157.171	1.98746
KYNURAMINE	C9H12N2O	164.209	1.98973
QUINOLINIC ACID	C7H5NO4	167.122	1.99327
CELASTROL	C29H38O4	450.624	1.99494
MECYSTEINE HYDROCHLORIDE	C4H10ClNO2S	171.647	1.99725
CINEOLE	C10H18O	154.254	1.99838
CYCLOLEUCINE	C6H11NO2	129.16	1.99939
PHENFORMIN HYDROCHLORIDE	C10H16ClN5	241.726	1.9994
LUPANYL ACID HYDROCHLORIDE	C14H25ClN2O2	288.821	1.99961
SECURININE	C13H15NO2	217.27	2.00369
PTAEROXYLIN	C15H14O4	258.276	2.0046
DIGOXIGENIN	C23H34O5	390.524	2.00578
PROXYPHYLLINE	C10H14N4O3	238.248	2.00587
GLUTAMINE (D)	C5H10N2O3	146.147	2.00974
BETAMETHAZONE SODIUM PHOSPHATE	C22H28FNa2O8P	516.415	2.01448
CLOVANEDIOL DIACETATE	C19H30O4	322.449	2.0152
GABOXADOL HYDROCHLORIDE	C6H9ClN2O2	176.604	2.01541
EPICATECHIN	C15H14O6	290.275	2.0182
RHIZOCARPIC ACID	C28H23NO6	469.499	2.01859
HARMANE	C12H10N2	182.227	2.01982
PISCIDIC ACID	C11H12O7	256.214	2.0204
FLOPROPIONE	C9H10O4	182.178	2.02079
3-AMINO-1,2,4-TRIAZOLE	C2H4N4	84.081	2.02091
15-NORCARYOPHYLLEN-3-ONE	C14H22O	206.331	2.02144
LAPACHOL	C15H14O3	242.277	2.02356
AZOBENZENE	C12H10N2	182.227	2.02544
PREGNENOLONE	C21H32O2	316.488	2.02587
L-BUTHIONINE SULFOXIMINE	C8H18N2O3S	222.308	2.0296
MEDRYSONE	C22H32O3	344.499	2.03219
AVOCADANOFURAN	C17H30O	250.428	2.03589
TILORONE	C25H34N2O3	410.561	2.03905
METHYL 7-DESHYDROXYPYROGALLIN-4-CARBOXYLATE	C13H10O6	262.221	2.03913
ASARYLALDEHYDE	C10H12O4	196.205	2.04238
DECAMETHONIUM BROMIDE	C16H38Br2N2	418.303	2.04275
CADIN-4-EN-10-OL	C15H26O	222.374	2.04448
ACETYL TYROSINE ETHYL ESTER	C13H17NO4	251.285	2.04537
CYCLOCREATINE	C5H9N3O2	143.146	2.04721
TOMATIDINE HYDROCHLORIDE	C27H46ClNO2	452.126	2.04857
EVOXINE	C18H21NO6	347.371	2.0507
FENBUTYRAMIDE	C10H13NO	163.221	2.05087
SALSOLIDINE	C12H17NO2	207.275	2.05473
ACACETIN DIACETATE	C20H16O7	368.346	2.05632
CORYNANTHINE	C21H26N2O3	354.453	2.05724
CONVALLATOXIN	C29H42O10	550.652	2.05832
ESTRADIOL-3-SULFATE, SODIUM SALT	C18H23NaO5S	374.435	2.05913
5-CHLOROINDOLE-2-CARBOXYLIC ACID	C9H6ClNO2	195.607	2.05913
2,2'-AZO-bis-2-AMINOPROPANE	C8H20Cl2N6	271.195	2.05944
ROSMARINIC ACID	C18H16O8	360.323	2.05944
ROTENONE	C23H22O6	394.428	2.06647
3-HYDROXYTYRAMINE	C8H11NO2	153.182	2.06722
N-HYDROXYMETHYLNICOTINAMIDE	C7H8N2O2	152.154	2.0683
VINCRISTINE SULFATE	C46H58N4O14S	923.058	2.06922
GANGALEOIDIN	C18H14Cl2O7	413.214	2.0702
CEFTAZIDIME	C22H22N6O7S2	546.585	2.07191
KOPARIN	C16H12O6	300.27	2.07516
TRIFLURIDINE	C10H11F3N2O5	296.205	2.07659
RESVERATROL 4'-METHYL ETHER	C15H14O3	242.277	2.07775
ROBUSTIC ACID	C22H20O6	380.401	2.07996
STROPHANTHIDIN	C23H32O6	404.508	2.08165
5-HYDROXY-2',4',7,8-TETRAMETHOXYFLAVONE	C19H18O7	358.351	2.08203
DIMETHYL 4,4-o-PHENYLENE-BIS (3-THIOPHANATE)	C12H14N4O4S2	342.398	2.08493
DEOXYGEDUNIN	C28H34O6	466.58	2.08569
METHYLPHENIDATE HYDROCHLORIDE	C14H20ClNO2	269.774	2.09039
CAPOBENIC ACID	C16H23NO6	325.365	2.09179
SURAMIN	C51H34N6Na6O23S6	1429.19	2.09316
THEAFLAVIN	C29H24O12	564.507	2.09372
PHENIRAMINE MALEATE	C20H24N2O4	356.425	2.09381
1R,9S-HYDRASTINE	C21H21NO6	383.405	2.09398
LUPININE	C10H19NO	169.269	2.10007
LAGOCHILIN	C20H36O5	356.507	2.1016
CARBENOXOLONE SODIUM	C34H48Na2O7	614.737	2.10348
DEOXYSAPPANONE B 7,4'-DIMETHYL ETHER	C18H18O5	314.341	2.10537
AESCULIN	C15H16O9	340.289	2.10961
1,4,5,8-TETRAHYDROXY-2,6-DIMETHYLANTHROQUINONE	C16H12O6	300.27	2.11141
CACODYLIC ACID	C2H7AsO2	137.998	2.11245
METHIMAZOLE	C4H6N2S	114.17	2.11376
MEBHYDROLIN NAPHTHALENESULFONATE	C29H28N2O6S2	564.684	2.11386
HETEROPEUCENIN, METHYL ETHER	C16H18O4	274.319	2.11545
DIHYDROROTENONE	C23H24O6	396.444	2.11713
NEROL	C10H18O	154.254	2.1226
KYNURENINE	C10H12N2O3	208.219	2.12746
ESTRADIOL DIACETATE	C22H28O4	356.466	2.12853
4,4'-DIMETHOXYDALBERGIONE	C17H16O4	284.315	2.1337
SUPROFEN METHYL ESTER	C15H14O3S	274.341	2.1344
7beta-HYDROXY-7-DESACETOXYKHIVORINIC ACID, METHYL ESTER	C28H40O10	536.625	2.13493
DEACETOXY(7)-7-OXOKHIVORINIC ACID	C27H36O10	520.582	2.13733
TICARCILLIN DISODIUM	C15H14N2Na2O6S2	428.396	2.14123
DIURON	C9H10Cl2N2O	233.099	2.14223
DIFFRACTAIC ACID	C20H22O7	374.394	2.14423
METHYL EVERNINATE	C10H12O4	196.205	2.14704
DERRUSTONE	C18H14O6	326.309	2.14904
LIPOAMIDE	C8H15NOS2	205.343	2.15047
BERGAPTEN	C12H8O4	216.195	2.15328
ISORESERPINE	C33H40N2O9	608.695	2.1533
ETHYL EVERNINATE	C11H14O4	210.232	2.15486
ARTENIMOL	C15H24O5	284.356	2.15629
NORSTICTIC ACID PENTAACETATE	C28H24O15	600.494	2.15635
4-O-METHYLPHLORACETOPHENONE	C9H10O4	182.178	2.15859
LITHIUM CITRATE	C6H5Li3O7	209.92	2.15951
ETHIONINE	C6H13NO2S	163.24	2.16039
SULFAPYRIDINE	C11H11N3O2S	249.293	2.16046
ROSOLIC ACID	C19H14O3	290.322	2.16412
beta-SITOSTEROL	C29H50O	414.721	2.1655
12a-HYDROXY-5-DEOXYDEHYDROMUNDUSERONE	C19H18O6	342.352	2.16831
LEOIDIN	C18H14Cl2O7	413.214	2.16867
SECNIDAZOLE	C7H11N3O3	185.184	2.17586
ARTHONIOIC ACID	C29H36O9	528.605	2.18212
BEPHENIUM HYDROXYNAPTHOATE	C28H29NO4	443.548	2.18248
ISOROTENONE	C23H22O6	394.428	2.18329
PICROTIN	C15H18O7	310.307	2.18344
DEXPANTHENOL	C9H19NO4	205.256	2.18358
AMINOETHOXYDIPHENYLBORANE	C14H16BNO	225.101	2.1931
3beta-ACETOXYDEOXODIHYDROGEDUNIN	C30H40O8	528.649	2.19347
ETHAMIVAN	C12H17NO3	223.274	2.19716
ANTHOTHECOL	C28H32O7	480.563	2.19827
DUARTIN, DIMETHYL ETHER	C20H24O6	360.411	2.19853
S-(1,2-DICARBOXYETHYL)GLUTATHIONE	C15H23N3O10S	437.429	2.19977
CARBIDOPA	C10H14N2O4	226.234	2.20006
METHOCARBAMOL	C11H15NO5	241.246	2.2007
METHOMYL	C5H10N2O2S	162.212	2.20234
CLINDAMYCIN PALMITATE HYDROCHLORIDE	C34H64Cl2N2O6S	699.869	2.20416
4-NAPHTHALIMIDOBUTYRIC ACID	C16H13NO4	283.286	2.20515
SUCRALOSE	C12H19Cl3O8	397.639	2.20605
DAPHNETIN	C9H6O4	178.146	2.20613
BLASTICIDIN S	C17H27ClN8O5	458.908	2.20711
PHTHALYSULFATHIAZOLE	C18H17N3O5S2	419.481	2.20735
CIANIDANOL	C15H14O6	290.275	2.21024
PROPRANOLOL HYDROCHLORIDE (+/-)	C16H22ClNO2	295.812	2.21165
L-PHENYLALANINOL	C9H13NO	151.21	2.21671
SINAPIC ACID METHYL ETHER	C12H14O5	238.242	2.21811
ENDRIN	C12H8Cl6O	380.915	2.21964
RAMIFENAZONE	C14H20ClN3O	281.788	2.23126
IRIDIN	C24H26O13	522.467	2.23529
N- (9-FLUORENYLMETHOXYCARBONYL)-L-LEUCINE	C21H23NO4	353.422	2.24361
GLICLAZIDE	C15H21N3O3S	323.417	2.24612
IMPERATORIN	C16H14O4	270.288	2.24833
PYRITINOL	C16H20N2O4S2	368.477	2.24936
THIAMINE	C12H18Cl2N4OS	337.273	2.2515
UVAOL	C30H50O2	442.732	2.25252
APIIN	C26H28O14	564.505	2.25819
NIFENAZONE	C17H16N4O2	308.343	2.25957
3,7-EPOXYCARYOPHYLLAN-6-OL	C15H26O2	238.373	2.26063
alpha-DIHYDROGEDUNOL	C28H38O7	486.611	2.26324
ORSELLINIC ACID	C8H8O4	168.151	2.26371
ISOETHARINE MESYLATE	C14H25NO6S	335.422	2.26728
p-CHLOROPHENYLALANINE	C9H10ClNO2	199.639	2.26874
PERILLYL ALCOHOL	C10H16O	152.238	2.2715
RHOIFOLIN	C27H30O14	578.532	2.27509
TETRAHYDROPALMATINE	C21H25NO4	355.438	2.28207
PRIDINOL METHANESULFONATE	C21H29NO4S	391.534	2.28287
TODRALAZINE HYDROCHLORIDE	C11H13ClN4O2	268.705	2.28751
PROMETRYN	C10H19N5S	241.36	2.29228
SUCRALFATE SODIUM (10% w/v in DMSO)	C12H46Al16Na8O75S8	2262.59	2.29295
DINITOLMIDE	C8H7N3O5	225.162	2.29742
MEGESTROL ACETATE	C24H32O4	384.52	2.29879
LOGANIN	C17H26O10	390.391	2.29993
LOPERAMIDE HYDROCHLORIDE	C29H34Cl2N2O2	513.513	2.30553
GENISTEIN	C15H10O5	270.244	2.30657
2,3,4-TRIHYDROXY-4'-ETHOXYBENZOPHENONE	C15H14O5	274.276	2.31045
PRIMULETIN	C15H10O3	238.245	2.31045
8-HYDROXY-15,16-BISNOR-11-LABDEN-13-ONE	C18H30O2	278.439	2.31372
FLUCONAZOLE	C13H12F2N6O	306.277	2.31592
GITOXIGENIN DIACETATE	C27H38O7	474.6	2.31765
DOXAZOSIN MESYLATE	C24H29N5O8S	547.591	2.31802
SANTONIN	C15H18O3	246.309	2.32052
6,7-DICHLORO-3-HYDROXY-2-QUINOXALINECARBOXYLIC ACID	C9H4Cl2N2O3	259.05	2.32384
HAEMATOPORPHYRIN	C34H38N4O6	598.705	2.32389
2-BENZOYL-5-METHOXYBENZOQUINONE	C14H10O4	242.233	2.33315
BAMBUTEROL HYDROCHLORIDE	C18H30ClN3O5	403.91	2.33374
CHLORDANE	C10H8Cl8	411.799	2.33778
L-LEUCYL-L-ALANINE	C9H18N2O3	202.255	2.33967
TETRAMIZOLE HYDROCHLORIDE	C11H13ClN2S	240.757	2.34139
ZIMELDINE HYDROCHLORIDE	C16H19BrCl2N2	390.153	2.34239
ETHYNODIOL DIACETATE	C24H32O4	384.52	2.34559
FINASTERIDE	C23H36N2O2	372.556	2.34968
PHENACYLAMINE HYDROCHLORIDE	C8H10ClNO	171.628	2.35319
THIAMYLAL SODIUM	C12H17N2NaO2S	276.335	2.35368
PIPENZOLATE BROMIDE	C22H28BrNO3	434.377	2.35465
HYGROMYCIN B	C20H37N3O13	527.53	2.35673
MENTHONE	C10H18O	154.254	2.35789
DIFUCOL HEXAMETHYL ETHER	C18H22O6	334.372	2.3582
XANTHOXYLIN	C10H12O4	196.205	2.36219
CHROMOCARB	C10H6O4	190.157	2.36248
DEHYDROROTENONE	C23H20O6	392.412	2.3627
DEHYDROVARIABILIN	C17H14O4	282.299	2.36505
BISABOLOL	C15H26O	222.374	2.37026
1,3-DIDEACETYL-7-DEACETOXY-7-OXOKHIVORIN	C26H34O7	458.557	2.37037
SINENSETIN	C20H20O7	372.378	2.37059
KINETIN RIBOSIDE	C15H17N5O5	347.333	2.37708
CHLORMADINONE ACETATE	C23H29ClO4	404.938	2.37974
REPAGLINIDE	C27H36N2O4	452.599	2.38114
MUNDULONE	C26H26O6	434.494	2.38182
CHRYSANTHEMIC ACID, ETHYL ESTER	C12H20O2	196.292	2.38622
TRICLOSAN	C12H7Cl3O2	289.547	2.38634
ATRANORIN	C19H18O8	374.351	2.38801
DEOXYSAPPANONE B TRIMETHYL ETHER	C19H20O5	328.368	2.38959
AMRINONE	C10H9N3O	187.203	2.39354
TOLAZOLINE HYDROCHLORIDE	C10H13ClN2	196.682	2.39562
2-MERCAPTOBENZOTHIAZOLE	C7H5NS2	167.253	2.39819
2,4,5-TRICHLOROPHENOXYACETIC ACID	C8H5Cl3O3	255.486	2.40009
PEUCENIN	C15H16O4	260.292	2.40258
HESPERIDIN	C28H34O15	610.574	2.40304
AMINOCYCLOPROPANECARBOXYLIC ACID	C4H7NO2	101.106	2.40314
TRIMETHADIONE	C6H9NO3	143.144	2.41121
XYLOSE	C5H10O5	150.132	2.41229
GOSSYPOL	C30H30O8	518.569	2.41751
ROCCELLIC ACID	C17H32O4	300.442	2.42016
DUARTIN (-)	C18H20O6	332.356	2.42027
AKLAVINE HYDROCHLORIDE	C30H36ClNO10	606.075	2.42088
alpha-CYANO-4-HYDROXYCINNAMIC ACID	C10H7NO3	189.172	2.42112
HEXAMETHYLQUERCETAGETIN	C21H22O8	402.405	2.42444
METHOXYAMINE HYDROCHLORIDE	CH6ClNO	83.5181	2.42473
FRAXIDIN METHYL ETHER	C12H12O5	236.226	2.43417
METHOXYVONE	C17H14O3	266.299	2.43567
USNIC ACID	C18H16O7	344.324	2.43985
CYCLOVERATRYLENE	C27H30O6	450.537	2.44785
LECANORIC ACID	C16H14O7	318.286	2.45212
ENOXOLONE	C30H46O4	470.699	2.45562
DICHLOROPROP	C9H8Cl2O3	235.068	2.4597
FORMONONETIN	C16H12O4	268.272	2.46546
4-METHOXYDALBERGIONE	C16H14O3	254.288	2.46659
3-AMINO-beta-PINENE	C10H18ClN	187.715	2.47681
SINOMENINE	C19H23NO4	329.399	2.48065
ISOTRETINON	C20H28O2	300.445	2.48372
NORGESTREL	C21H28O2	312.456	2.48491
RETUSIN 7-METHYL ETHER	C17H14O5	298.298	2.48683
DIHYDROCELASTROL	C29H40O4	452.64	2.49584
SOTALOL HYDROCHLORIDE	C12H21ClN2O3S	308.83	2.5022
2-HYDROXY-5 (6)EPOXY-TETRAHYDROCARYOPHYLLENE	C15H26O2	238.373	2.50573
3-BROMO-7-NITROINDAZOLE	C7H4BrN3O2	242.033	2.51627
EUPHORBIASTEROID	C32H40O8	552.671	2.52061
HAEMATOXYLIN	C16H14O6	302.286	2.53014
FUCOSTANOL	C29H52O	416.737	2.53046
CARMOFUR	C11H16FN3O3	257.267	2.53192
3-HYDROXY-4-(SUCCIN-2-YL)-CARYOLANE delta-LACTONE	C19H28O4	320.433	2.53581
EPHEDRINE (1R,2S) HYDROCHLORIDE	C10H16ClNO	201.698	2.53773
HEXAMETHONIUM BROMIDE	C12H30Br2N2	362.194	2.54549
HUMULENE (alpha)	C15H24	204.359	2.55397
L-DEOXYALLIIN	C6H11NO2S	161.224	2.5576
METOPROLOL TARTRATE	C19H31NO9	417.46	2.5591
TOTAROL ACETATE	C22H32O2	328.499	2.55979
NOSCAPINE HYDROCHLORIDE	C22H24ClNO7	449.892	2.56036
DALBERGIONE	C15H12O2	224.262	2.56092
TRIGONELLINE	C7H7NO2	137.139	2.56705
2',4'-DIHYDROXYCHALCONE 4'-GLUCOSIDE	C21H22O8	402.405	2.56782
AVOCADENOFURAN	C17H28O	248.412	2.57368
DIHYDRODEOXYGEDUNIN	C28H36O6	468.596	2.5793
MINOXIDIL	C9H15N5O	209.253	2.583
PHENETHYL CAFFEATE (CAPE)	C17H16O4	284.315	2.58402
CEFTIBUTEN	C15H14N4O6S2	410.43	2.5846
ETHAVERINE HYDROCHLORIDE	C24H30ClNO4	431.964	2.58487
PERICIAZINE	C21H23N3OS	365.501	2.58726
DAIDZEIN	C15H10O4	254.245	2.5894
PROCHLORPERAZINE EDISYLATE	C22H30ClN3O6S3	564.146	2.59935
LUFENURON	C17H8Cl2F8N2O3	511.158	2.60212
ERGOSTEROL	C28H44O	396.662	2.6077
ENILCONAZOLE	C14H14Cl2N2O	297.186	2.61037
AVOCADYNE ACETATE	C19H34O4	326.48	2.61215
CANTHARIDIN	C10H12O4	196.205	2.62015
LEVODOPA	C9H11NO4	197.192	2.62735
PROMETON	C10H19N5O	225.296	2.63324
TRIDESACETOXYKHIVORIN	C26H36O7	460.573	2.66097
SPECTINOMYCIN HYDROCHLORIDE	C14H26Cl2N2O7	405.279	2.66474
DIHYDROJASMONIC ACID, METHYL ESTER	C13H22O3	226.318	2.67195
CYSTAMINE DIHYDROCHLORIDE	C4H14Cl2N2S2	225.204	2.67286
HYDROCOTARNINE HYDROBROMIDE	C12H16BrNO3	302.17	2.67347
ALDRIN	C12H8Cl6	364.916	2.6772
LIMONIN	C26H30O8	470.524	2.67991
SOLASODINE	C27H43NO2	413.649	2.68454
METAMPICILLIN SODIUM	C17H18N3NaO4S	383.405	2.68503
PROPARGITE	C19H26O4S	350.481	2.6876
CLOFOCTOL	C21H26Cl2O	365.347	2.69304
ESTRAGOLE	C10H12O	148.207	2.69496
OBLIQUIN	C14H12O4	244.249	2.69692
DESOXYMETASONE	C22H29FO4	376.472	2.69746
7-NITROINDAZOLE	C7H5N3O2	163.137	2.70105
ETHACRIDINE LACTATE	C18H21N3O4	343.386	2.70166
GRISEOFULVIC ACID	C16H15ClO6	338.747	2.70244
PHLORACETOPHENONE	C8H8O4	168.151	2.70305
7-DESHYDROXYPYROGALLIN-4-CARBOXYLIC ACID	C12H8O6	248.194	2.70325
TETRAC	C14H8I4O4	747.835	2.70368
EVERNINIC ACID	C8H8O5	184.15	2.70443
2,3-DICHLORO-5,8-DIHYDROXYNAPTHOQUINONE	C10H4Cl2O4	259.047	2.70802
SIBUTRAMINE HYDROCHLORIDE	C17H27Cl2N	316.317	2.70825
PAPAVERINE HYDROCHLORIDE	C20H22ClNO4	375.856	2.72007
BUTYL PARABEN	C11H14O3	194.232	2.72483
BETULINIC ACID	C29H46O3	442.688	2.72658
PRALIDOXIME MESYLATE	C8H12N2O4S	232.26	2.72741
SITAGLIPTIN	C16H15F6N5O	407.321	2.72823
FRIEDELIN	C30H50O	426.732	2.73409
FORMESTANE	C20H28O2	300.445	2.74593
ACTINONIN	C19H35N3O5	385.508	2.74896
GLYCYRRHIZIC ACID, AMMONIUM SALT	C41H69N3O16	860.018	2.7493
SUCCINYLACETONE	C7H10O4	158.155	2.7625
BETAMETHASONE ACETATE	C24H31FO6	434.509	2.76468
ERYSOLIN	C6H11NO2S2	193.288	2.76709
AMBROXOL HYDROCHLORIDE	C13H19Br2ClN2O	414.57	2.76917
EPIAFZELECHIN TRIMETHYL ETHER	C18H20O5	316.357	2.76998
BUFEXAMAC	C12H17NO3	223.274	2.77082
PRACTOLOL	C14H22N2O3	266.343	2.77307
CARMUSTINE	C5H9Cl2N3O2	214.052	2.77367
OXICONAZOLE NITRATE	C18H14Cl4N4O4	492.149	2.77687
ALEXIDINE HYDROCHLORIDE	C26H58Cl2N10	581.725	2.78201
PENTACHLOROPHENOL	C6HCl5O	266.339	2.78397
MECLOFENOXATE HYDROCHLORIDE	C12H17Cl2NO3	294.18	2.78935
DEOXYSAPPANONE B 7,3'-DIMETHYL ETHER	C18H18O5	314.341	2.79687
4-NONYLPHENOL	C15H24O	220.358	2.7973
NONIC ACID	C9H16O4	188.225	2.80715
OXYBUTYNIN CHLORIDE	C22H32ClNO3	393.958	2.81262
THERMOPSINE PERCHLORATE	C15H21ClN2O5	344.798	2.81662
PURPUROGALLIN-4-CARBOXYLIC ACID	C12H8O7	264.193	2.81726
ACACETIN	C16H12O5	284.271	2.82289
BOLDINE	C19H21NO4	327.384	2.83364
alpha-METHYL-L-TYROSINE	C10H13NO3	195.22	2.83643
GUANIDINE CARBONATE	C2H7N3O3	121.096	2.84597
ANTHRAQUINONE	C14H8O2	208.219	2.8538
GLYBURIDE	C23H28ClN3O5S	494.014	2.85707
SPAGLUMIC ACID	C11H16N2O8	304.259	2.8604
PYRITHYLDIONE	C9H13NO2	167.209	2.86254
MINAPRINE HYDROCHLORIDE	C17H24Cl2N4O	371.313	2.86956
3-DEOXO-3beta-HYDROXYMEXICANOLIDE 16-ENOL ETHER	C28H36O7	484.595	2.87791
4'-METHOXYFLAVONE	C16H12O3	252.272	2.87873
HIERACIN	C15H10O7	302.243	2.87908
ALENDRONATE SODIUM	C4H19NNaO10P2	326.134	2.88514
MENTHYL BENZOATE	C17H24O2	260.38	2.8865
VALSARTAN	C24H29N5O3	435.53	2.88873
APRAMYCIN	C21H41N5O11	539.588	2.89762
CHOLESTAN-3beta,5alpha,6beta-TRIOL	C27H48O3	420.682	2.91135
TROPINE	C8H15NO	141.215	2.92821
PARGYLINE HYDROCHLORIDE	C11H14ClN	195.694	2.95397
HALOTHANE	C2HBrClF3	197.382	2.95595
PHENYLEPHRINE HYDROCHLORIDE	C9H14ClNO2	203.67	2.95775
URIDINE TRIPHOSPHATE TRISODIUM	C9H12N2Na3O15P3	550.091	2.96227
TRIAMCINOLONE	C21H27FO6	394.444	2.96245
TICLOPIDINE HYDROCHLORIDE	C14H15Cl2NS	300.252	2.96314
GITOXIGENIN	C23H34O5	390.524	2.96863
APOTOXICAROL	C18H14O7	342.308	2.99121
beta-AMYRIN ACETATE	C32H52O2	468.77	2.99346
OXYQUINOLINE HEMISULFATE	C9H9NO5S	243.24	3.00805
METHAMIDOPHOS	C2H8NO2PS	141.129	3.01288
METRONIDAZOLE	C6H9N3O3	171.157	3.0244
EUGENYL BENZOATE	C17H16O3	268.315	3.02769
SODIUM THIOGLYCOLATE	C2H3NaO2S	114.099	3.04543
D-PHENYLALANINE	C9H11NO2	165.194	3.05412
DIATRIZOIC ACID	C11H9I3N2O4	613.919	3.05943
ERYTHROSINE SODIUM	C20H6I4Na2O5	879.865	3.06312
IRIGENIN TRIMETHYL ETHER	C21H22O8	402.405	3.06703
SODIUM SALICYLATE	C7H5NaO3	160.106	3.07093
p-FLUOROPHENYLALANINE	C9H10FNO2	183.184	3.07802
METOCLOPRAMIDE HYDROCHLORIDE	C14H23Cl2N3O2	336.264	3.07847
TIMOLOL MALEATE	C17H28N4O7S	432.499	3.08224
LEVALBUTEROL HYDROCHLORIDE	C13H22ClNO3	275.778	3.09748
SENNOSIDE B	C42H38O20	862.759	3.10278
AZELASTINE HYDROCHLORIDE	C22H25Cl2N3O	418.37	3.10408
AMIFOSTINE	C5H15N2O3PS	214.225	3.13813
HEPTAMINOL HYDROCHLORIDE	C8H20ClNO	181.708	3.15091
CITICOLINE	C14H26N4O11P2	488.331	3.16041
ACONITIC ACID	C6H6O6	174.111	3.16478
THIODIGLYCOL	C4H10O2S	122.187	3.18277
RONNEL	C8H8Cl3O3PS	321.548	3.19057
SPHONDIN	C12H8O4	216.195	3.19664
PSEUDO-ANISATIN	C15H22O6	298.339	3.19812
1,4-NAPHTHOQUINONE	C10H6O2	158.158	3.20013
AZAPERONE	C19H22FN3O	327.405	3.21484
ESTRONE BENZOATE	C25H26O3	374.484	3.21622
PREDNISONE	C21H26O5	358.438	3.22938
RETINYL ACETATE	C22H32O2	328.499	3.23315
HAEMATOMMIC ACID	C9H8O5	196.161	3.23667
AZTREONAM	C13H21N5O7S2	423.47	3.23791
SCOPOLAMINE HYDROBROMIDE	C17H22BrNO4	384.273	3.24698
NAPROXEN(+)	C14H14O3	230.266	3.25956
SR-2640	C23H18N2O3	370.412	3.28647
MIANSERIN HYDROCHLORIDE	C18H21ClN2	300.834	3.29375
PANTOPRAZOLE	C16H15F2N3O4S	383.376	3.29485
MEDROXYPROGESTERONE ACETATE	C24H34O4	386.536	3.31112
AMINOHYDROXYBUTYRIC ACID	C4H9NO3	119.121	3.33692
2-AMINOGUANIDINE HEMISULFATE	CH8N4O4S	172.163	3.33802
OXONITINE	C33H43NO12	645.71	3.33959
NITROMIDE	C7H5N3O5	211.135	3.35765
OXOTREMORINE SESQUIFUMARATE	C16H22N2O5	322.364	3.35997
TRICHLORFON	C4H8Cl3O4P	257.439	3.38164
HOMOPTEROCARPIN	C17H16O4	284.315	3.39639
EUCATROPINE HYDROCHLORIDE	C17H26ClNO3	327.855	3.39682
ETOMIDATE	C14H16N2O2	244.296	3.40012
alpha-HYDROXYDEOXYCHOLIC ACID	C24H40O4	392.584	3.41955
ALPRENOLOL	C15H24ClNO2	285.817	3.42119
GLUCOSAMINIC ACID	C6H13NO6	195.174	3.44414
LINCOMYCIN HYDROCHLORIDE	C18H35ClN2O6S	443.006	3.46202
3,4-DIMETHOXYDALBERGIONE	C17H16O4	284.315	3.47942
PIPEMIDIC ACID	C14H17N5O3	303.323	3.48869
ASTEMIZOLE	C28H31FN4O	458.584	3.48991
N-METHYL-D-ASPARTIC ACID (NMDA)	C5H9NO4	147.132	3.52305
NIALAMIDE	C16H18N4O2	298.347	3.55663
SOLIDAGENONE	C20H28O3	316.444	3.56542
ACECAINIDE HYDROCHLORIDE	C15H24ClN3O2	313.83	3.59898
ORPHENADRINE CITRATE	C24H31NO8	461.517	3.60287
TRIFLUMURON	C15H10ClF3N2O3	358.707	3.60578
APIGENIN	C15H10O5	270.244	3.61598
METHYL ROBUSTONE	C22H18O6	378.385	3.66936
METHYLERGONOVINE MALEATE	C24H29N3O6	455.515	3.71353
PENTOBARBITAL	C11H18N2O3	226.278	3.73422
BETA-PROPIOLACTONE	C3H4O2	72.0641	3.76109
PHENOXYBENZAMINE HYDROCHLORIDE	C18H23Cl2NO	340.296	3.76498
PRONETALOL HYDROCHLORIDE	C15H20ClNO	265.786	3.77908
PROCAINE HYDROCHLORIDE	C13H21ClN2O2	272.778	3.84557
CHAULMOOGRIC ACID, ETHYL ESTER	C20H36O2	308.509	3.89201
BISSALICYL FUMARATE	C18H12O8	356.292	3.89287
OCTODRINE	C8H19N	129.247	3.90561
PREDNISOLONE ACETATE	C23H30O6	402.492	3.92857
AMOXAPINE	C17H16ClN3O	313.79	3.93168
NIZATIDINE	C12H21N5O2S2	331.461	3.93658
beta-CARYOPHYLLENE ALCOHOL	C15H26O	222.374	3.94928
ISOSORBIDE DINITRATE	C6H8N2O8	236.139	3.95121
NADIDE	C21H27N7O14P2	663.435	3.95498
FLURANDRENOLIDE	C24H33FO6	436.525	3.96394
AMINOETHYLISOTHIOUREA DIHYDROBROMIDE	C3H11Br2N3S	281.013	4.01963
INDOLE-2-CARBOXYLIC ACID	C9H7NO2	161.162	4.03571
CORTISONE	C21H28O5	360.454	4.07771
DICYCLOHEXYLUREA	C13H24N2O	224.349	4.11783
PSEUDOEPHEDRINE HYDROCHLORIDE	C10H16ClNO	201.698	4.11846
CARBIMAZOLE	C7H10N2O2S	186.234	4.12058
DROFENINE HYDROCHLORIDE	C20H32ClNO2	353.937	4.13238
JUAREZIC ACID	C11H10O2	174.201	4.13631
METHOTREXATE(+/-)	C20H22N8O5	454.449	4.19391
DILTIAZEM HYDROCHLORIDE	C22H27ClN2O4S	450.988	4.20156
HOMIDIUM BROMIDE	C21H20BrN3	394.318	4.20362
PROMAZINE HYDROCHLORIDE	C17H21ClN2S	320.887	4.21278
METHYLPREDNISOLONE	C22H30O5	374.481	4.34733
DIETHYLTOLUAMIDE	C12H17NO	191.275	4.42879
TAMOXIFEN CITRATE	C32H37NO8	563.654	4.47938
CLOPIDOL	C7H7Cl2NO	192.046	4.48422
AMIODARONE HYDROCHLORIDE	C25H30ClI2NO3	681.785	4.4972
PENTYLENETETRAZOL	C6H10N4	138.173	4.54575
DIFLUBENZURON	C14H9ClF2N2O2	310.69	4.61545
5-FLUOROINDOLE-2-CARBOXYLIC ACID	C9H6FNO2	179.152	4.62382
MICONAZOLE NITRATE	C18H15Cl4N3O4	479.15	4.64411
RACEPHEDRINE HYDROCHLORIDE	C10H16ClNO	201.698	4.66172
CLOMIPRAMINE HYDROCHLORIDE	C19H24Cl2N2	351.323	4.6634
NYLIDRIN HYDROCHLORIDE	C19H26ClNO2	335.878	4.70825
PYRVINIUM PAMOATE	C49H43N3O6	769.906	4.8579
METHYLDOPA	C10H13NO4	211.219	4.87173
NEOMYCIN SULFATE	C23H48N6O17S	712.733	4.89059
NOREPINEPHRINE	C8H11NO3	169.182	4.95473
MEPENZOLATE BROMIDE	C21H26BrNO3	420.35	4.97485
TACRINE HYDROCHLORIDE	C13H15ClN2	234.731	5.02787
NORETHYNODREL	C20H26O2	298.429	5.04276
PRAZIQUANTEL	C19H24N2O2	312.415	5.07294
PARAMETHADIONE	C7H11NO3	157.171	5.17938
QUINIDINE GLUCONATE	C26H36N2O9	520.585	5.21504
PIROXICAM	C15H13N3O4S	331.353	5.22007
PARACHLOROPHENOL	C6H5ClO	128.559	5.30936
OXYTETRACYCLINE	C22H25ClN2O9	496.906	5.31313
THEOPHYLLINE	C7H8N4O2	180.167	5.33702
OXIDOPAMINE HYDROCHLORIDE	C8H12ClNO3	205.643	5.34708
PANTOTHENIC ACID(d) Na salt	C9H16NNaO5	241.221	5.40961
PENICILLIN V POTASSIUM	C16H17KN2O5S	388.49	5.47535
PRAZOSIN HYDROCHLORIDE	C19H22ClN5O4	419.871	5.49296
PHENINDIONE	C15H10O2	222.246	5.5005
ADRENALINE BITARTRATE	C13H19NO9	333.298	5.51811
NAPHAZOLINE HYDROCHLORIDE	C14H15ClN2	246.742	5.56338
NICOTINE DITARTRATE	C18H26N2O12	462.414	5.65991
NITROFURAZONE	C6H6N4O4	198.139	5.9507
SULFADIAZINE	C10H10N4O2S	250.281	6.16449
MAPROTILINE HYDROCHLORIDE	C20H24ClN	313.874	6.20976
OXYBENZONE	C14H12O3	228.25	6.29401
OXYMETAZOLINE HYDROCHLORIDE	C16H25ClN2O	296.843	6.37953
FLUOROMETHOLONE	C22H29FO4	376.472	6.40468
NORETHINDRONE	C20H26O2	298.429	6.54552
BUSPIRONE HYDROCHLORIDE	C21H32ClN5O2	421.974	6.80224
TERBUTALINE HEMISULFATE	C12H21NO7S	323.368	6.82596
SULFAMETHIZOLE	C9H10N4O2S2	270.334	6.83099
PYRANTEL PAMOATE	C34H30N2O6S	594.692	7.1001
PROCYCLIDINE HYDROCHLORIDE	C19H30ClNO	323.91	7.16549
METHSCOPOLAMINE BROMIDE	C18H24BrNO4	398.3	7.21579
PHENYLPROPANOLAMINE HYDROCHLORIDE	C9H14ClNO	187.671	7.23717
PREDNISOLONE	C21H28O5	360.454	7.26358
PRIMIDONE	C12H14N2O2	218.258	7.34281
DEXPROPRANOLOL HYDROCHLORIDE	C16H22ClNO2	295.812	7.38808
PENICILLIN G POTASSIUM	C16H17KN2O4S	372.491	7.44844
TETRACAINE HYDROCHLORIDE	C15H25ClN2O2	300.832	7.50629
NITROFURANTOIN	C8H6N4O5	238.161	7.9917
PHENACEMIDE	C9H10N2O2	178.192	8.05961
POLYMYXIN B SULFATE	C56H100N16O17S	1301.58	8.11242
PROCAINAMIDE HYDROCHLORIDE	C13H22ClN3O	271.793	8.11368
SPIRONOLACTONE	C24H32O4S	416.584	8.41298
SULFAMETHOXAZOLE	C10H11N3O3S	253.281	8.7412
MESTRANOL	C21H26O2	310.44	9.02037
TETRAHYDROZOLINE HYDROCHLORIDE	C13H17ClN2	236.747	9.29452
SULINDAC	C20H17FO3S	356.419	9.6089
PYRAZINAMIDE	C5H5N3O	123.115	9.97233
NYSTATIN	C47H75NO17	926.118	10.083
PYRILAMINE MALEATE	C21H27N3O5	401.466	11.0563
SALICYLAMIDE	C7H7NO2	137.139	11.1657
SULFINPYRAZONE	C23H20N2O3S	404.491	11.1959
SULFABENZAMIDE	C13H12N2O3S	276.316	11.2487
PROPYLTHIOURACIL	C7H10N2OS	170.235	11.2714
PROMETHAZINE HYDROCHLORIDE	C17H21ClN2S	320.887	11.2827
SULFACETAMIDE	C8H10N2O3S	214.244	11.5795
SULFAMETHAZINE	C12H14N4O2S	278.335	15.1107
TOBRAMYCIN	C18H37N5O9	467.524	15.1333
PROBENECID	C13H19NO4S	285.365	16.6952
PRIMAQUINE DIPHOSPHATE	C15H27N3O9P2	455.345	16.7656
THIMEROSAL	C9H9HgNaO2S	404.815	17.3919
THIABENDAZOLE	C10H7N3S	201.251	18.9474
PROGESTERONE	C21H30O2	314.472	19.419
SALICYL ALCOHOL	C7H8O2	124.141	20.4917
THIOGUANINE	C5H5N5S	167.193	21.4789
QUININE SULFATE	C20H26N2O6S	422.504	23.4193
HOMATROPINE BROMIDE	C16H22BrNO3	356.263	23.6041
SULFATHIAZOLE	C9H9N3O2S2	255.319	23.8418
SULFISOXAZOLE	C11H13N3O3S	267.309	24.3121
SULFASALAZINE	C18H14N4O5S	398.4	27.6333
SISOMICIN SULFATE	C19H39N5O11S	545.614	31.7367
SULFAMERAZINE	C11H12N4O2S	264.308	40.0541
[truncated: 1 more rows]
