# Supplementary material for: A Novel High Throughput Biochemical Assay to Evaluate the HuR Protein-RNA Complex Formation
Source: PLoS One. 2013 Aug 12;8(8):e72426. doi: 10.1371/journal.pone.0072426 (PMC3741180; doi:10.1371/journal.pone.0072426)
Supplement: Table S2 — List of 218 molecules evaluated in the secondary screening with corresponding Z-score. Molecules evaluated in REMSAs are the first 16 of the secondary screening. (XLS) [file pone.0072426.s003.xls]

## Sheet: Z-Score Counter-screening
MOLECULE NAME	Z-Score Secondary Screening	REMSA Tested
ORLISTAT	-7.28641	Y
HYDROQUINONE	-6.13083	Y
TILMICOSIN	-4.49595	Y
SALSALATE	-3.8691	Y
MITOXANTHRONE HYDROCHLORIDE	-3.07604	Y
DILOXANIDE FUROATE	-2.15317	Y
RALOXIFENE HYDROCHLORIDE	-2.13877	Y
TETRANDRINE	-1.48622	Y
CLOMIPHENE CITRATE	-0.708137	Y
GENTIAN VIOLET	-0.498741	Y
SWIETENOLIDE DIACETATE	-0.462697	Y
ASPARTAME	-0.445295	Y
CETYLPYRIDINIUM CHLORIDE	-0.413066	Y
NONOXYNOL-9	-0.330538	Y
CEPHRADINE	-0.305555	Y
PROTOVERATRINE A	-0.304459	Y
ACEPROMAZINE MALEATE	-0.288916
OXFENDAZOLE	-0.28391
ASCORBYL PALMITATE	-0.264935
PEFLOXACINE MESYLATE	-0.244338
MEGLUMINE	-0.225983
ARSANILIC ACID	-0.218641
CARAPIN-8(9)-ENE	-0.212776
CYCLOPENTOLATE HYDROCHLORIDE	-0.171298
DIETHYLSTILBESTROL	-0.134634
DEACETYLGEDUNIN	-0.109652
MOXALACTAM DISODIUM	-0.104121
OSAJIN	-0.0553959
ENTANDROPHRAGMIN	-0.0335123
SARAFLOXACIN HYDROCHLORIDE	-0.00228414
METERGOLINE	0.0392422
CEFDITORIN PIVOXIL	0.0455355
PHENYLETHYL ALCOHOL	0.0775265
BISANHYDRORUTILANTINONE	0.0835338
PURPUROGALLIN	0.0904946
CHLOROPHYLLIDE Cu COMPLEX Na SALT	0.128684
CEPHAPIRIN SODIUM	0.134262
DYCLONINE HYDROCHLORIDE	0.14537
PIROMIDIC ACID	0.163964
CYTARABINE	0.207588
CHLORPROMAZINE	0.25598
CEFOTAXIME SODIUM	0.263799
CHLORAMPHENICOL PALMITATE	0.269568
QUERCETIN	0.282059
CHLORTHALIDONE	0.300605
2,6-DIMETHOXYQUINONE	0.323347
DIHYDROSTREPTOMYCIN SULFATE	0.331405
DJENKOLIC ACID	0.336792
GLUCOSAMINE HYDROCHLORIDE	0.356578
ALGESTERONE ACETOPHENIDE	0.357817
DERACOXIB	0.400631
CHLOROTHIAZIDE	0.408116
CYPROTERONE ACETATE	0.433862
CILOSTAZOL	0.455173
TYRAMINE	0.455841
12a-HYDROXY-9-DEMETHYLMUNDUSERONE-8-CARBOXYLIC ACID	0.462897
EMETINE	0.4659
MONOCROTALINE	0.470525
CLOXYQUIN	0.491264
ANISODAMINE	0.506044
d,l-threo-3-HYDROXYASPARTIC ACID	0.534459
BIPERIDEN	0.544281
BENTAZON	0.54533
MANNITOL	0.573363
TRISODIUM ETHYLENEDIAMINE TETRACETATE	0.595867
CYMARIN	0.602542
DIFLUNISAL	0.6157
CLIDINIUM BROMIDE	0.617798
CHLORCYCLIZINE HYDROCHLORIDE	0.622232
HYDROFLUMETHIAZIDE	0.626428
CEFAZOLIN SODIUM	0.644259
DIHYDROERGOTAMINE MESYLATE	0.646166
CLOTRIMAZOLE	0.654652
7-DEACETOXY-7-OXOKHIVORIN	0.66209
VISNAGIN	0.668192
IPRATROPIUM BROMIDE	0.674152
CICLOPIROX OLAMINE	0.675248
ESTRONE	0.68097
HYDRINDANTIN HYDRATE	0.68116
CHLOROCRESOL	0.693985
CYCLOSERINE	0.704188
DEXAMETHASONE SODIUM PHOSPHATE	0.716584
CHLOROQUINE DIPHOSPHATE	0.730887
AMITRAZ	0.731316
ERGONOVINE MALEATE	0.740661
MIGLITOL	0.753867
CHLORAMPHENICOL	0.765691
SODIUM OXYBATE	0.776514
ACETOHEXAMIDE	0.780804
KHAYANTHONE	0.786001
CHLORHEXIDINE	0.798969
CLIOQUINOL	0.802783
PROGESTERONE	0.805644
DESLORATIDINE	0.810984
ROSUVASTATIN CALCIUM	0.817802
ISOPROTERENOL HYDROCHLORIDE	0.824238
COLISTIMETHATE SODIUM	0.843833
CEPHALOTHIN SODIUM	0.844405
DICLOXACILLIN SODIUM	0.871104
DIMETHADIONE	0.883262
PYRITHIONE ZINC	0.888744
BICUCULLINE (+)	0.895228
CLOXACILLIN SODIUM	0.906337
ESTROPIPATE	0.916111
CHLORTETRACYCLINE HYDROCHLORIDE	0.918209
CLONIDINE HYDROCHLORIDE	0.93151
HOMATROPINE BROMIDE	0.933131
FLURBIPROFEN	0.937088
CHLORAMPHENICOL HEMISUCCINATE	0.977661
IMIPRAMINE HYDROCHLORIDE	0.979378
HYDROCHLOROTHIAZIDE	0.984527
FLUOROURACIL	0.987292
CORTISONE ACETATE	0.99411
CROMOLYN SODIUM	1.0046
DIETHYLCARBAMAZINE CITRATE	1.00932
ISOXSUPRINE HYDROCHLORIDE	1.02105
DAUNORUBICIN	1.02252
GRAMICIDIN	1.02729
CHLOROTRIANISENE	1.04255
7-OXOCHOLESTEROL	1.04441
OMEGA-3-ACID ESTERS (EPA shown)	1.05099
NIFEDIPINE	1.05242
SORBITOL	1.05413
DIPHENHYDRAMINE HYDROCHLORIDE	1.05585
MERCAPTOPURINE	1.05623
TRICHLORMETHIAZIDE	1.07731
AMIPRILOSE	1.07878
N-ACETYLNEURAMIC ACID	1.07978
SULFAMERAZINE	1.09661
OXACILLIN SODIUM	1.09785
ACRISORCIN	1.12036
PYRIMETHAMINE	1.1206
ERYTHROMYCIN ETHYLSUCCINATE	1.14048
FUROSEMIDE	1.17232
DOXYCYCLINE HYDROCHLORIDE	1.21008
CLEMASTINE	1.21466
IODOQUINOL	1.21614
AMINACRINE	1.22005
CHLORPHENIRAMINE (S) MALEATE	1.22129
PROBENECID	1.22563
DIBENZOTHIOPHENE	1.24308
RAMIPRIL	1.25452
TRIPROLIDINE HYDROCHLORIDE	1.25476
CHLORZOXAZONE	1.27292
DEHYDRO (11,12)URSOLIC ACID LACTONE	1.27473
DIOXYBENZONE	1.29895
PHENELZINE SULFATE	1.29895
CEFDINIR	1.31078
DALBERGIONE, 4-METHOXY-4'-HYDROXY-	1.32007
DANAZOL	1.32432
CLORSULON	1.32994
DEXAMETHASONE	1.35745
DEMECLOCYCLINE HYDROCHLORIDE	1.46234
DEFEROXAMINE MESYLATE	1.47726
SALICYL ALCOHOL	1.48661
ACARBOSE	1.5063
XYLOMETAZOLINE HYDROCHLORIDE	1.50868
TRIACETIN	1.52833
PIOGLITAZONE HYDROCHLORIDE	1.53862
SIMVASTATIN	1.54277
PHENTOLAMINE HYDROCHLORIDE	1.54282
SULFAMETHAZINE	1.54644
VINBLASTINE SULFATE	1.55221
DIMENHYDRINATE	1.55298
SISOMICIN SULFATE	1.57023
RIFAMPIN	1.57104
QUININE SULFATE	1.57209
NOVOBIOCIN SODIUM	1.58535
METAXALONE	1.5977
CANRENOIC ACID, POTASSIUM SALT	1.60571
NAFCILLIN SODIUM	1.60814
SULFATHIAZOLE	1.61076
CROTAMITON	1.6355
EUPHOL	1.65205
ENOXAPARIN SODIUM (1% wt/vol in 10%aq DMSO)	1.67355
THIOTHIXENE	1.69472
TOBRAMYCIN	1.71727
CANRENONE	1.71946
CANDESARTAN CILEXTIL	1.73734
TROPICAMIDE	1.74344
CLAVULANATE LITHIUM	1.76723
CARVEDILOL	1.80032
TELMISARTAN	1.80352
THIABENDAZOLE	1.81591
7-HYDROXYETHYLTHEOPHYLLINE	1.82459
THIMEROSAL	1.83985
ROXARSONE	1.84952
ACEBUTOLOL HYDROCHLORIDE	1.86459
AVOBENZONE	1.8655
QUINACRINE HYDROCHLORIDE	1.8694
ALBENDAZOLE	1.87126
TRIPELENNAMINE CITRATE	1.90554
KUHLMANNIN	1.9403
BENAZEPRIL HYDROCHLORIDE	2.01935
ATOVAQUONE	2.02402
EZETIMIBE	2.04285
TRIMETOZINE	2.06192
LEVOFLOXACIN	2.10683
OLMESARTAN MEDOXOMIL	2.11165
BUPROPION	2.12667
RESERPINE	2.12972
ZOXAZOLAMINE	2.16166
FAMCICLOVIR	2.20886
THIOGUANINE	2.25997
METARAMINOL BITARTRATE	2.26159
AZTREONAM	2.26317
OLANZAPINE	2.27184
SULFISOXAZOLE	2.27289
HOMOSALATE	2.27346
OXCARBAZEPINE	2.2963
THIRAM	2.33096
RIZATRIPTAN BENZOATE	2.42346
LOSARTAN	2.4953
NATEGLINIDE	2.55371
TRIFLUOPERAZINE HYDROCHLORIDE	2.57206
THIOSTREPTON	2.85812
PRIMAQUINE DIPHOSPHATE	3.28993
SULFASALAZINE	3.54858
